# Supplementary material for: Patterns and Processes of Genomic Evolution Inferred From the Ten Smallest Vertebrate Genomes
Source: Adv Sci (Weinh). 2025 Sep 10;12(38):e17251. doi: 10.1002/advs.202417251 (PMC12520575; doi:10.1002/advs.202417251)
Supplement: Supplementary file 2 — Supporting Information [file ADVS-12-e17251-s002.xlsx]

## Sheet: Table S6
Table S6 The gene structure comparison among 74 vertebrate genome of this study
Latin name	Category	Gene length (bp)	Intron length (bp)	Exon length(bp)	Exon number	Genome length(bp)
Trachinotus ovatus	Fish	17906.8	1554.82	160.011	11.349	648062395
Anguilla japonica	Fish	16098.2	1555.91	162.895	10.2712	966917315
Anas platyrhynchos	Birds	37109.7	3059.34	162.966	12.4659	1188533289
Columba livia	Birds	37109.7	3059.34	162.966	12.4659	1188533289
Hemibagrus wyckioides	Fish	22048.3	1707.45	163.114	12.6998	789799567
Caranx ignobilis	Fish	15600.6	1252.63	163.603	11.9	605128561
Sus scrofa	Mammals	64287.6	5494.14	163.853	12.3333	2501912388
Takifugu flavidus	pufferfish	11594.7	805.966	163.943	12.3196	372897169
Naja naja	Reptilia	20413.8	2047.2	163.993	10.1579	1768535092
Hirundo rustica	Birds	35485	2966.38	164.225	12.2824	1105955550
Tachysurus fulvidraco	Fish	17585.6	1437.95	164.239	11.8735	713810725
Lateolabrax maculatus	Fish	17389.1	1340.6	164.302	12.4458	519239411
Equus asinus	Mammals	59268.5	5056.38	164.311	12.3212	2431907375
Chelydra serpentina	Reptilia	53275.9	5211.97	164.642	10.8782	2257717881
Phrynocephalus versicolor	Reptilia	43651.6	4021.55	164.659	11.3881	1816888593
Sceloporus undulatus	Reptilia	52264.3	4557.34	164.807	12.033	1905484175
Boleophthalmus pectinirostris	Fish	24890.7	2112.71	164.978	11.8556	941505238
Leiocassis longirostris	Fish	18064.4	1552.52	165	11.4217	703388059
Silurus meridionalis	Fish	19407.1	1598.68	165.014	11.9101	742579920
Planiliza haematocheilus	Fish	15908	1296.83	165.112	11.7685	747342729
Bos taurus	Mammals	63078.3	5463.69	165.166	12.1769	2711209831
Coturnix japonica	Birds	31138.8	2596.57	165.192	12.2152	927656957
Ctenopharyngodon idella	Fish	20425.7	1678.1	165.267	11.991	893198495
Gallus gallus	Birds	34401.7	2847.35	165.401	12.3638	1053332251
Thamnaconus septentrionalis	Fish	12905.9	1017.8	165.57	11.7662	474309635
Equus caballus	Mammals	59620.9	5117.22	165.654	12.2543	2506966135
Sebastes schlegelii	Fish	19445.5	1640.16	165.804	11.6756	848024649
Mauremys mutica	Reptilia	62282.6	5397.5	165.856	12.1653	2484367879
Oryzias curvinotus	Fish	19959.4	1711.9	165.932	11.5406	842020597
Ovis aries	Mammals	62994.1	5455.74	166.047	12.1758	2628146905
Monopterus albus	Fish	18006.9	1482.08	167.042	11.8178	684144148
Megalobrama amblycephala	Fish	24459	2057.5	167.126	11.9196	1109871993
Acanthochromis polyacanthus	Fish	23099.2	1939.11	167.149	11.8876	956771783
Mylopharyngodon piceus	Fish	21552.7	1770.73	167.212	12.0351	877148384
Protosalanx hyalocranius	Fish	11521.1	894.556	167.305	11.6924	379470242
Cyprinus carpio	Fish	19079.9	1598.1	167.66	11.7106	1680134903
Paralichthys olivaceus	Fish	13549.3	1152.69	167.852	11.1333	545775252
Takifugu bimaculatus	pufferfish	12178.5	819.422	167.911	11.8449	372509988
Oplegnathus punctatus	Fish	18223.1	1466.05	167.913	12.0499	769339978
Culter alburnus	Fish	21856.4	1890.2	167.971	11.5377	1017706352
Gasterosteus aculeatus	Fish	11960.5	913.836	168.104	11.8993	471894361
Ictalurus punctatus	Fish	21560.8	1807.61	168.156	11.8275	842942949
Myxocyprinus asiaticus	Fish	31163.5	2768.42	168.23	11.5546	2340864798
Pungitius pungitius	Fish	19159	1627.48	168.375	11.5747	731622281
Poecilia reticulata	Fish	19159	1627.48	168.375	11.5747	731622281
Cynoglossus semilaevis	Fish	12915	1024.1	168.51	11.6879	470199494
Scophthalmus maximus	Fish	15219.3	1192.61	168.565	12.0571	556696898
Danio rerio	Fish	35272.2	3163.15	168.615	11.536	1679203469
Takifugu ocellatus	pufferfish	12067.7	812.894	169.007	12.0872	355574761
Seriola lalandi	Fish	16110.6	1243.83	169.312	12.2807	647112502
Pelteobagrus fulvidraco	Fish	14593.6	1381.42	169.434	10.3008	713810725
Betta splendens	Fish	11065.7	825.009	169.474	11.9566	441388503
Oreochromis niloticus	Fish	19345.5	1579.22	169.501	11.9657	1005681550
Oryzias melastigma	Fish	19409	1616.12	169.553	11.7743	712561013
Platichthys stellatus	Fish	14530.3	1181.84	169.598	11.6262	609990026
Takifugu rubripes	pufferfish	11907	811.932	169.798	11.7627	362492475
Takifugu oblongus	pufferfish	11901.9	823.165	169.955	11.7065	371792929
Takifugu reticularis	pufferfish	11422	853.079	169.997	11.9982	380856615
Takifugu xanthopterus	pufferfish	11171.7	803.961	170.068	11.805	356350658
Takifugu obscurus	pufferfish	11429.1	828.32	170.274	11.1924	360471985
Clupea harengus	Fish	17898.3	1496.88	170.339	11.6332	786325606
Hypophthalmichthys molitrix	Fish	19158.5	1613.44	170.499	11.5962	842011610
Sander lucioperca	Fish	21725.2	1795.19	170.514	11.9654	901238333
Larimichthys crocea	Fish	16265.1	1305.29	170.593	11.905	657939657
Alosa sapidissima	Fish	21208.1	1773.06	170.707	11.823	903581644
Epinephelus lanceolatus	Fish	26122.6	2235.68	170.709	11.7846	1087415941
Plectropomus leopardus	Fish	21272.1	1820.51	170.748	11.597	895705288
Acanthopagrus latus	Fish	18006.6	1457.67	171.14	11.95	685144197
Tetraodon nigrovirdis	pufferfish	9250.44	643.734	171.205	12.141	346217023
Micropterus salmoides	Fish	18043.5	1536.75	171.645	11.4612	844893128
Sciaenops ocellatus	Fish	15725	1316.65	172.06	11.4472	684633790
Takifugu niphobles	pufferfish	11729.8	831.816	172.591	11.7004	384713167
Oncorhynchus mykiss	Fish	30257.7	2596.43	173.272	11.862	2341688614
Salmo salar	Fish	30923.8	2680.41	173.925	11.773	2756584103

## Sheet: Table S9
Table S9 The result of QulBL analysis of this study
Triplet	Outgroup	C1	C2	Mixprop1	Mixprop2	Lambda2Dist	Lambda1Dist	BIC2Dist	BIC1Dist	count	mixprop_2- mixprop_1	BIC_2 - BIC_1
T. bim_T. fla_T. obs	T. bim	0	0.659908	0.204865	0.795135	0.001545	0.002022	-7017.31	-6932.31	673	0.590271	-92.7282
T. bim_T. fla_T. obs	T. fla	0	3.16967	0.823967	0.176033	0.00092	0.001376	-1642.74	-1657.75	148	-0.647935	15.7414
T. bim_T. fla_T. obs	T. obs	0	1.02372	0.032653	0.967347	0.001797	0.002844	-42286.6	-40683	4182	0.934694	-1625.38
T. bim_T. fla_T. rub	T. bim	0	83.2859	0.994203	0.005797	0.0018	0.002395	-3649.15	-3479.67	346.5	-0.988406	-179.288
T. bim_T. fla_T. rub	T. fla	0	1.92763	0.748598	0.251402	0.000917	0.001299	-2648.28	-2660.76	237	-0.497196	14.3482
T. bim_T. fla_T. rub	T. rub	0	1.41857	0.084814	0.915186	0.001596	0.002858	-44545.3	-42898.8	4416.5	0.830372	-1642.55
T. bim_T. fla_T. ret	T. bim	0	96.6628	0.992403	0.007597	0.001517	0.002636	-2118.44	-1950.69	199	-0.984806	-178.585
T. bim_T. fla_T. ret	T. fla	0	2.72567	0.834237	0.165763	0.001059	0.001499	-2873.06	-2890.04	264.5	-0.668473	21.3946
T. bim_T. fla_T. ret	T. ret	0	1.53498	0.085177	0.914823	0.001751	0.003254	-44651.1	-42878.2	4535	0.829647	-1796.14
T. bim_T. fla_T. obl	T. bim	0	101.55	0.992949	0.007051	0.001476	0.002528	-2308.95	-2135.28	215	-0.985899	-185.987
T. bim_T. fla_T. obl	T. fla	0	1.01311	0.226265	0.773735	0.001035	0.001534	-7514.76	-7405.91	676	0.54747	-109.519
T. bim_T. fla_T. obl	T. obl	0	0.946963	0.036088	0.963912	0.00151	0.002318	-43154.7	-41610.8	4109	0.927823	-1532.66
T. bim_T. fla_T. nip	T. bim	0	95.7252	0.992211	0.007789	0.001537	0.00262	-2109.13	-1952.35	196.5	-0.984421	-174.88
T. bim_T. fla_T. nip	T. fla	0	1.27799	0.445064	0.554936	0.001049	0.001554	-4813.83	-4807.98	440.5	0.109873	-13.1785
T. bim_T. fla_T. nip	T. nip	0	1.25273	0.056957	0.943043	0.001618	0.002744	-44399.7	-42686	4361	0.886086	-1694.48
T. bim_T. fla_T. oce	T. bim	0	96.2087	0.991608	0.008392	0.001542	0.002732	-1938.6	-1794.36	183.5	-0.983217	-170.351
T. bim_T. fla_T. oce	T. fla	0	2.57895	0.762304	0.237696	0.001038	0.001535	-3069.13	-3096.07	283	-0.524608	23.8357
T. bim_T. fla_T. oce	T. oce	0	1.37464	0.080772	0.919228	0.001849	0.003263	-44486.3	-42827.2	4534	0.838455	-1691.98
T. bim_T. fla_T. xan	T. bim	0	93.8458	0.991672	0.008328	0.001574	0.0028	-1937.43	-1797.52	183	-0.983345	-169.557
T. bim_T. fla_T. xan	T. fla	0	2.6171	0.836136	0.163864	0.001123	0.00156	-3077.83	-3089.84	283	-0.672271	21.5685
T. bim_T. fla_T. xan	T. xan	0	1.40692	0.080901	0.919099	0.001823	0.003249	-44554.7	-42877.4	4534.5	0.838199	-1717.98
T. bim_T. obs_T. rub	T. bim	0	0.860704	0.472989	0.527011	0.001238	0.001601	-22196.8	-22071.5	2035.5	0.054021	-82.7871
T. bim_T. obs_T. rub	T. obs	0	4.84308	0.960261	0.039739	0.001208	0.001506	-13222.2	-13259	1205.5	-0.920522	22.4455
T. bim_T. obs_T. rub	T. rub	0	1.62042	0.501772	0.498228	0.000896	0.001385	-19691.6	-19633.9	1762	-0.003544	-36.3424
T. bim_T. obs_T. ret	T. bim	0	108.435	0.998319	0.001681	0.001376	0.001561	-13116	-12951.4	1183	-0.996638	-249.946
T. bim_T. obs_T. ret	T. obs	0	4.35592	0.942917	0.057083	0.00119	0.001537	-12779.5	-12805.1	1170.5	-0.885835	40.0564
T. bim_T. obs_T. ret	T. ret	0	2.20854	0.685721	0.314279	0.001075	0.001703	-28264.9	-28398.8	2645.5	-0.371443	146.338
T. bim_T. obs_T. obl	T. bim	0	116.088	0.996848	0.003152	0.001355	0.00173	-6685.55	-6446.76	607	-0.993696	-242.833
T. bim_T. obs_T. obl	T. obs	0	1.55394	0.511243	0.488757	0.001248	0.001884	-30728.9	-30598.3	2902	-0.022486	-60.7127
T. bim_T. obs_T. obl	T. obl	0	1.23916	0.491774	0.508226	0.00108	0.001534	-16287.7	-16280.4	1488	0.016452	-40.2424
T. bim_T. obs_T. nip	T. bim	0	123.1	0.997668	0.002332	0.001308	0.001591	-9232.24	-9068.85	834	-0.995335	-256.479
T. bim_T. obs_T. nip	T. obs	0	3.64435	0.956122	0.043878	0.001419	0.001751	-22171	-22224.4	2085	-0.912243	92.6198
T. bim_T. obs_T. nip	T. nip	0	1.93116	0.628707	0.371293	0.001015	0.001573	-22678.6	-22734.9	2082.5	-0.257413	76.8658
T. bim_T. obs_T. oce	T. bim	0	121.578	0.997984	0.002016	0.00135	0.00157	-10942.2	-10706	985	-0.995968	-254.603
T. bim_T. obs_T. oce	T. obs	0	4.04694	0.955679	0.044321	0.001247	0.001567	-14816.8	-14900	1364.5	-0.911358	53.3015
T. bim_T. obs_T. oce	T. oce	0	2.16364	0.701481	0.298519	0.001184	0.001811	-28037.1	-28163.3	2654	-0.402963	140.72
T. bim_T. obs_T. xan	T. bim	0	121.14	0.997984	0.002016	0.001353	0.001575	-10959.7	-10712.4	986	-0.995968	-252.624
T. bim_T. obs_T. xan	T. obs	0	4.07569	0.954659	0.045341	0.00124	0.001566	-14853.1	-14885.1	1363.5	-0.909318	52.5395
T. bim_T. obs_T. xan	T. xan	0	2.09651	0.671189	0.328811	0.001149	0.001796	-28044.5	-28165.6	2652.5	-0.342377	133.458
T. bim_T. rub_T. ret	T. bim	0	111.351	0.998769	0.001231	0.00144	0.001591	-17846.1	-17638.8	1628.5	-0.997538	-241.147
T. bim_T. rub_T. ret	T. rub	0	3.98414	0.945481	0.054519	0.000989	0.001274	-12964.9	-13038.4	1150.5	-0.890962	50.1151
T. bim_T. rub_T. ret	T. ret	0	2.95713	0.923835	0.076165	0.001234	0.001583	-24128.9	-24205	2225.5	-0.84767	127.163
T. bim_T. rub_T. obl	T. bim	0	111.543	0.997261	0.002739	0.00138	0.001702	-7760.56	-7568.5	704	-0.994522	-234.863
T. bim_T. rub_T. obl	T. rub	0	1.68571	0.450927	0.549073	0.001128	0.001839	-32713.8	-32559.3	3072.5	0.098147	-139.233
T. bim_T. rub_T. obl	T. obl	0	1.51301	0.763861	0.236139	0.001208	0.001509	-13459.2	-13479.7	1227.5	-0.527723	26.8194
T. bim_T. rub_T. nip	T. bim	0	113.003	0.997951	0.002049	0.001343	0.001574	-10779.7	-10541.9	970.5	-0.995902	-251.017
T. bim_T. rub_T. nip	T. rub	0	2.24462	0.718037	0.281963	0.001094	0.001669	-24043.2	-24179.6	2241	-0.436074	141.78
T. bim_T. rub_T. nip	T. nip	0	2.77007	0.889999	0.110001	0.001142	0.001519	-19588.9	-19675.5	1791	-0.779998	95.7181
T. bim_T. rub_T. oce	T. bim	0	113.267	0.998311	0.001689	0.001386	0.001573	-13035.6	-12880.2	1181.5	-0.996622	-247.247
T. bim_T. rub_T. oce	T. rub	0	3.30799	0.928471	0.071529	0.001024	0.001356	-16476	-16560.8	1474	-0.856941	88.3851
T. bim_T. rub_T. oce	T. oce	0	3.13482	0.926767	0.073233	0.001328	0.001725	-25030.2	-25058.2	2341.5	-0.853534	137.365
T. bim_T. rub_T. xan	T. bim	0	119.763	0.998326	0.001674	0.001393	0.00158	-13007.9	-12785.5	1174	-0.996652	-246.339
T. bim_T. rub_T. xan	T. rub	0	3.23831	0.921608	0.078392	0.001025	0.00135	-16435.5	-16516.3	1473.5	-0.843216	84.7921
T. bim_T. rub_T. xan	T. xan	0	2.88193	0.892564	0.107436	0.001244	0.001696	-25151.2	-25277.1	2350.5	-0.785128	161.76
T. bim_T. ret _T. obl	T. bim	0	78.5525	0.996307	0.003693	0.00158	0.001792	-10493.8	-10386.4	974.5	-0.992614	-129.785
T. bim_T. ret _T. obl	T. ret	0	1.63226	0.410964	0.589036	0.001239	0.002057	-34830.7	-34611.7	3337.5	0.178071	-230.956
T. bim_T. ret _T. obl	T. obl	0	4.80445	0.959509	0.040491	0.001117	0.001396	-7640.67	-7625.17	687	-0.919018	18.315
T. bim_T. ret _T. nip	T. bim	0	88.2445	0.99823	0.00177	0.00158	0.001743	-17740.8	-17627.4	1647	-0.99646	-199.25
T. bim_T. ret _T. nip	T. ret	0	2.36557	0.801264	0.198736	0.001217	0.001767	-25828.7	-25973.4	2435	-0.602529	161.791
T. bim_T. ret _T. nip	T. nip	0	5.13551	0.961052	0.038948	0.001065	0.001322	-10303	-10322.3	916	-0.922103	13.6291
T. bim_T. ret _T. oce	T. bim	0	4.36452	0.982276	0.017724	0.001503	0.001782	-22125.8	-22157.5	2072	-0.964552	52.5468
T. bim_T. ret _T. oce	T. ret	0	3.36224	0.943178	0.056822	0.001	0.001299	-16878.9	-16953.1	1501.5	-0.886356	82.3689
T. bim_T. ret _T. oce	T. oce	0	4.51976	0.96656	0.03344	0.001102	0.001361	-15910.7	-15848.4	1422.5	-0.933121	38.3242
T. bim_T. ret _T. xan	T. bim	0	4.58601	0.981	0.019	0.001573	0.001823	-22294.4	-22255.8	2094.5	-0.962001	43.1048
T. bim_T. ret _T. xan	T. ret	0	3.50382	0.957611	0.042389	0.001031	0.001289	-16784.6	-16812.3	1490	-0.915223	70.936
T. bim_T. ret _T. xan	T. xan	0	3.44128	0.911051	0.088949	0.00096	0.001315	-15857.1	-15923.1	1413	-0.822102	89.6774
T. bim_T. obl_T. nip	T. bim	0	0.830924	0.310107	0.689893	0.001843	0.002496	-24587.9	-24359.7	2440	0.379785	-247.766
T. bim_T. obl_T. nip	T. obl	0	3.41492	0.944738	0.055262	0.00107	0.001309	-5824.52	-5807.16	516	-0.889475	17.1438
T. bim_T. obl_T. nip	T. nip	0	1.37191	0.327576	0.672424	0.001088	0.001704	-22172.6	-21927.2	2038	0.344849	-230.133
T. bim_T. obl_T. oce	T. bim	0	3.42204	0.931056	0.068944	0.001544	0.001732	-11624.7	-11522.3	1079	-0.862113	9.31598
T. bim_T. obl_T. oce	T. obl	0	4.53247	0.9512	0.0488	0.001086	0.0014	-7138.42	-7112.69	640.5	-0.9024	19.3462
T. bim_T. obl_T. oce	T. oce	0	1.65606	0.49464	0.50536	0.001298	0.002062	-34032	-33950.3	3275.5	0.010721	-76.2575
T. bim_T. obl_T. xan	T. bim	0	0.87184	0.844087	0.155913	0.001545	0.00174	-11397.4	-11329.6	1061	-0.688174	7.99491
T. bim_T. obl_T. xan	T. obl	0	4.83647	0.953415	0.046585	0.001108	0.00141	-7202.16	-7195.36	649	-0.906829	16.2271
T. bim_T. obl_T. xan	T. xan	0	1.75248	0.489254	0.510746	0.001263	0.00204	-34245.3	-34148.1	3288	0.021492	-86.2044
T. bim_T. nip_T. oce	T. bim	0	4.94717	0.992389	0.007611	0.001514	0.001657	-18628.8	-18497.9	1715	-0.984777	-6.66364
T. bim_T. nip_T. oce	T. nip	0	4.89746	0.958304	0.041696	0.001047	0.001313	-10168.5	-10206	907	-0.916608	18.8123
T. bim_T. nip_T. oce	T. oce	0	2.9857	0.920263	0.079737	0.001358	0.001787	-25195.6	-25309.3	2378.5	-0.840526	140.262
T. bim_T. nip_T. xan	T. bim	0	5.50738	0.992401	0.007599	0.001514	0.001666	-18285.4	-18145	1685.5	-0.984803	2.64214
T. bim_T. nip_T. xan	T. nip	0	4.66647	0.959444	0.040556	0.001053	0.001319	-10399.1	-10428	928	-0.918888	25.1423
T. bim_T. nip_T. xan	T. xan	0	2.87213	0.88972	0.11028	0.001291	0.001765	-25393.5	-25533.4	2393.5	-0.779441	165.116
T. bim_T. oce_T. xan	T. bim	0	1.0973	0.193046	0.806954	0.001685	0.00258	-43746.8	-42856.1	4328.5	0.613907	-896.327
T. bim_T. oce_T. xan	T. oce	0	5.14651	0.949386	0.050614	0.001132	0.001518	-3605.32	-3497.17	326	-0.898772	8.07575
T. bim_T. oce_T. xan	T. xan	0	4.22885	0.936027	0.063973	0.001081	0.001416	-3825.8	-3843.74	347	-0.872054	20.862
T. fla_T. obs_T. rub	T. fla	0	1.15625	0.346706	0.653294	0.000974	0.001452	-20983.4	-20839.4	1882.5	0.306587	-187.813
T. fla_T. obs_T. rub	T. obs	0	4.74159	0.953149	0.046851	0.00123	0.001565	-12587.5	-12606.7	1155.5	-0.906298	25.5327
T. fla_T. obs_T. rub	T. rub	0	1.76929	0.560011	0.439989	0.001007	0.00156	-21492.4	-21479	1968	-0.120022	16.1239
T. fla_T. obs_T. ret	T. fla	0	3.42009	0.915893	0.084107	0.000993	0.001336	-12411.8	-12496.4	1112.5	-0.831786	73.3024
T. fla_T. obs_T. ret	T. obs	0	4.45459	0.94558	0.05442	0.001149	0.001496	-11552.7	-11573.6	1056	-0.89116	33.4379
T. fla_T. obs_T. ret	T. ret	0	2.22189	0.673779	0.326221	0.001175	0.001879	-29676.3	-29827	2829	-0.347558	153.108
T. fla_T. obs_T. obl	T. fla	0	3.62586	0.926722	0.073278	0.001004	0.001313	-6299.1	-6329.45	563.5	-0.853444	38.3513
T. fla_T. obs_T. obl	T. obs	0	1.12044	0.342977	0.657023	0.001219	0.001791	-28147.7	-27920.1	2619	0.314047	-258.269
T. fla_T. obs_T. obl	T. obl	0	1.65333	0.536696	0.463304	0.001126	0.001738	-19408.3	-19401.1	1813.5	-0.073393	-9.90872
T. fla_T. obs_T. nip	T. fla	0	3.38868	0.908264	0.091736	0.000926	0.001279	-8724.57	-8773.37	777	-0.816527	57.3085
T. fla_T. obs_T. nip	T. obs	0	2.79455	0.887191	0.112809	0.001253	0.001681	-20230.5	-20326.9	1888.5	-0.774382	105.672
T. fla_T. obs_T. nip	T. nip	0	2.05705	0.605369	0.394631	0.001089	0.001763	-24850.7	-24925.3	2335	-0.210738	73.1158
T. fla_T. obs_T. oce	T. fla	0	3.35865	0.905748	0.094252	0.000959	0.001316	-10391.7	-10454.2	929	-0.811496	65.7266
T. fla_T. obs_T. oce	T. obs	0	4.23297	0.961119	0.038881	0.001223	0.001515	-13513.8	-13547	1234.5	-0.922238	42.5209
T. fla_T. obs_T. oce	T. oce	0	2.31515	0.714705	0.285295	0.001279	0.001997	-29399.6	-29578.8	2837.5	-0.429411	175.202
T. fla_T. obs_T. xan	T. fla	0	3.35767	0.912444	0.087556	0.000975	0.001316	-10402	-10432.7	928.5	-0.824888	64.8248
T. fla_T. obs_T. xan	T. obs	0	4.15577	0.956477	0.043523	0.001207	0.001521	-13558.7	-13597.5	1238.5	-0.912953	48.1153
T. fla_T. obs_T. xan	T. xan	0	2.30203	0.68701	0.31299	0.00124	0.001976	-29429.3	-29605.6	2831.5	-0.374019	163.429
T. fla_T. rub_T. ret	T. fla	0	3.21824	0.904118	0.095882	0.001038	0.00142	-17887.5	-18001.7	1621.5	-0.808237	109.257
T. fla_T. rub_T. ret	T. rub	0	3.21307	0.897632	0.102368	0.000882	0.001212	-12390.7	-12474.7	1093.5	-0.795264	78.682
T. fla_T. rub_T. ret	T. ret	0	4.24127	0.976577	0.023423	0.001402	0.001648	-24629.3	-24738.1	2287.5	-0.953153	58.2019
T. fla_T. rub_T. obl	T. fla	0	3.4725	0.925933	0.074067	0.001019	0.001338	-8274	-8304.76	742	-0.851867	49.7644
T. fla_T. rub_T. obl	T. rub	0	1.55712	0.392288	0.607712	0.00106	0.001713	-31343	-31119.6	2899.5	0.215425	-233.492
T. fla_T. rub_T. obl	T. obl	0	3.86093	0.960236	0.039764	0.001317	0.001594	-14803.5	-14825.8	1364	-0.920472	33.159
T. fla_T. rub_T. nip	T. fla	0	3.44602	0.906133	0.093867	0.000939	0.001304	-11031.5	-11091.3	984	-0.812266	66.9119
T. fla_T. rub_T. nip	T. rub	0	1.82499	0.57785	0.42215	0.001011	0.001578	-23149.1	-23191.8	2128	-0.155701	35.3048
T. fla_T. rub_T. nip	T. nip	0	3.76455	0.964989	0.035011	0.001298	0.001588	-20492.3	-20592.4	1892.5	-0.929979	68.7476
T. fla_T. rub_T. oce	T. fla	0	3.52159	0.915827	0.084173	0.000998	0.001361	-13238.3	-13310.3	1190.5	-0.831654	74.0396
T. fla_T. rub_T. oce	T. rub	0	2.54495	0.812135	0.187865	0.000897	0.001303	-15786	-15874.6	1405	-0.62427	96.9526
T. fla_T. rub_T. oce	T. oce	0	3.74313	0.963848	0.036152	0.00149	0.001794	-25484.7	-25553.2	2408.5	-0.927696	94.4225
T. fla_T. rub_T. xan	T. fla	0	3.60008	0.919198	0.080802	0.001001	0.001366	-13140.8	-13222.2	1182.5	-0.838396	70.5148
T. fla_T. rub_T. xan	T. rub	0	2.50806	0.797271	0.202729	0.000902	0.001294	-15772.6	-15864	1401	-0.594542	104.06
T. fla_T. rub_T. xan	T. xan	0	3.01537	0.911214	0.088786	0.001332	0.001765	-25624.7	-25752.7	2415	-0.822428	157.326
T. fla_T. ret _T. obl	T. fla	0	3.54951	0.92186	0.07814	0.00118	0.001578	-11357.7	-11436.2	1051.5	-0.843719	63.7551
T. fla_T. ret _T. obl	T. ret	0	1.67613	0.41268	0.58732	0.001173	0.001948	-33972	-33745.1	3223	0.174641	-221.357
T. fla_T. ret _T. obl	T. obl	0	4.49511	0.959594	0.040406	0.001093	0.001395	-8094.76	-8092.47	727.5	-0.919189	25.6052
T. fla_T. ret _T. nip	T. fla	0	3.52219	0.923366	0.076634	0.001211	0.001627	-18268.2	-18351.1	1695	-0.846733	99.0352
T. fla_T. ret _T. nip	T. ret	0	2.24664	0.737849	0.262151	0.001138	0.001704	-25374.1	-25523.6	2372.5	-0.475699	155.802
T. fla_T. ret _T. nip	T. nip	0	5.25831	0.963814	0.036186	0.001076	0.001327	-10477.8	-10495.8	938	-0.927628	9.90808
T. fla_T. ret _T. oce	T. fla	0	3.84269	0.938101	0.061899	0.001266	0.001687	-22506.6	-22594.2	2098.5	-0.876201	95.7676
T. fla_T. ret _T. oce	T. ret	0	3.59532	0.951515	0.048485	0.001018	0.001282	-16715.5	-16778.4	1481.5	-0.90303	68.5436
T. fla_T. ret _T. oce	T. oce	0	4.3917	0.971577	0.028423	0.001122	0.001365	-15819.5	-15804	1418.5	-0.943155	40.8775
T. fla_T. ret _T. xan	T. fla	0	4.15451	0.95615	0.04385	0.001379	0.001735	-22562.9	-22636.6	2116	-0.9123	71.6885
T. fla_T. ret _T. xan	T. ret	0	3.47341	0.951312	0.048688	0.001007	0.001263	-16657.9	-16727.2	1473	-0.902624	70.9497
T. fla_T. ret _T. xan	T. xan	0	3.48429	0.921931	0.078069	0.000993	0.001325	-15791.5	-15890.9	1408.5	-0.843862	83.9705
T. fla_T. obl_T. nip	T. fla	0	1.29078	0.491265	0.508735	0.001729	0.002483	-25242.9	-25158.1	2520	0.01747	-76.2884
T. fla_T. obl_T. nip	T. obl	0	4.34336	0.956254	0.043746	0.001065	0.001302	-5922.03	-5935.69	527	-0.912508	16.5123
T. fla_T. obl_T. nip	T. nip	0	1.2089	0.278969	0.721031	0.001037	0.001615	-21469.4	-21177.2	1952.5	0.442061	-279.039
T. fla_T. obl_T. oce	T. fla	0	3.26638	0.916459	0.083541	0.00117	0.001571	-12727.1	-12792.5	1172.5	-0.832917	76.1938
T. fla_T. obl_T. oce	T. obl	0	4.56832	0.952634	0.047366	0.001082	0.00139	-7396.96	-7402.35	664	-0.905268	21.948
T. fla_T. obl_T. oce	T. oce	0	1.63922	0.49045	0.50955	0.00124	0.001966	-33170.4	-33064.1	3164	0.0191	-96.3373
T. fla_T. obl_T. xan	T. fla	0	3.25209	0.920042	0.079958	0.001188	0.001558	-12513.3	-12580.3	1153.5	-0.840084	71.8764
T. fla_T. obl_T. xan	T. obl	0	4.4955	0.949651	0.050349	0.001086	0.001396	-7501.48	-7494	673	-0.899302	24.8209
T. fla_T. obl_T. xan	T. xan	0	1.68649	0.46851	0.53149	0.001216	0.001947	-33381.7	-33244.6	3172	0.06298	-118.987
T. fla_T. nip_T. oce	T. fla	0	3.10089	0.888883	0.111117	0.001115	0.00156	-19253.8	-19378.5	1774.5	-0.777766	125.105
T. fla_T. nip_T. oce	T. nip	0	4.99532	0.963736	0.036264	0.001056	0.001309	-10214.1	-10241.5	908	-0.927471	18.4511
T. fla_T. nip_T. oce	T. oce	0	2.72932	0.877054	0.122946	0.001252	0.001729	-24735.3	-24828.7	2320	-0.754107	142.858
T. fla_T. nip_T. xan	T. fla	0	3.21288	0.916325	0.083675	0.001172	0.001557	-18892.8	-19026.4	1743	-0.83265	110.291
T. fla_T. nip_T. xan	T. nip	0	4.63811	0.960707	0.039293	0.001041	0.001302	-10450.1	-10497.7	926.5	-0.921415	25.8968
T. fla_T. nip_T. xan	T. xan	0	2.5859	0.823649	0.176351	0.001187	0.001707	-24972	-25100.6	2333.5	-0.647298	159.255
T. fla_T. oce_T. xan	T. fla	0	1.16938	0.192944	0.807056	0.001622	0.002558	-43979.1	-43056.5	4337	0.614111	-940.494
T. fla_T. oce_T. xan	T. oce	0	4.84906	0.938369	0.061631	0.001076	0.001472	-3629.46	-3537.42	328	-0.876737	11.2909
T. fla_T. oce_T. xan	T. xan	0	4.43824	0.941158	0.058842	0.001094	0.001405	-3716.98	-3733.68	338.5	-0.882316	16.9204
T. obs_T. rub_T. ret	T. obs	0	4.67279	0.962206	0.037794	0.001219	0.001516	-15534.4	-15575.4	1420	-0.924412	33.7634
T. obs_T. rub_T. ret	T. rub	0	3.47229	0.914737	0.085263	0.000871	0.001177	-10540.3	-10600.3	924.5	-0.829475	58.91
T. obs_T. rub_T. ret	T. ret	0	2.1625	0.765231	0.234769	0.001188	0.001717	-28453.8	-28580.9	2661	-0.530462	151.12
T. obs_T. rub_T. obl	T. obs	0	5.0302	0.961846	0.038154	0.001176	0.001463	-13196.5	-13218.7	1197	-0.923691	16.6092
T. obs_T. rub_T. obl	T. rub	0	1.87943	0.618101	0.381899	0.000828	0.001264	-16178.7	-16238.6	1427.5	-0.236202	46.9723
T. obs_T. rub_T. obl	T. obl	0	1.84484	0.673993	0.326007	0.001123	0.001629	-25668.8	-25724.2	2376.5	-0.347986	87.4089
T. obs_T. rub_T. nip	T. obs	0	5.07007	0.960534	0.039466	0.001183	0.001469	-12711.7	-12728.5	1153	-0.921069	14.8834
T. obs_T. rub_T. nip	T. rub	0	2.69241	0.822227	0.177773	0.000857	0.001261	-14187.8	-14287.6	1258	-0.644454	93.8037
T. obs_T. rub_T. nip	T. nip	0	1.81726	0.630304	0.369696	0.001117	0.001683	-27843.9	-27917.2	2591.5	-0.260607	80.1877
T. obs_T. rub_T. oce	T. obs	0	4.29124	0.94502	0.05498	0.001153	0.001496	-12308.7	-12339	1117	-0.890041	43.3877
T. obs_T. rub_T. oce	T. rub	0	3.03086	0.895063	0.104937	0.000876	0.001205	-11569.4	-11634.9	1017.5	-0.790126	74.671
T. obs_T. rub_T. oce	T. oce	0	2.55912	0.862896	0.137104	0.001361	0.001854	-30129.6	-30300.3	2867.5	-0.725791	176.28
T. obs_T. rub_T. xan	T. obs	0	5.07995	0.953406	0.046594	0.001166	0.001495	-12298.5	-12331.7	1119.5	-0.906811	11.5312
T. obs_T. rub_T. xan	T. rub	0	2.92291	0.865398	0.134602	0.00084	0.001197	-11559.1	-11630.2	1016	-0.730797	76.1498
T. obs_T. rub_T. xan	T. xan	0	2.52531	0.808847	0.191153	0.001259	0.001834	-30236.9	-30391	2868	-0.617694	200.541
T. obs_T. ret _T. obl	T. obs	0	4.28962	0.947029	0.052971	0.001299	0.001671	-16408.2	-16467.4	1530.5	-0.894057	52.7681
T. obs_T. ret _T. obl	T. ret	0	2.29824	0.77373	0.22627	0.001012	0.001495	-23656.4	-23756.7	2163	-0.54746	144.691
T. obs_T. ret _T. obl	T. obl	0	4.16748	0.958186	0.041814	0.001114	0.001391	-14571	-14613.5	1310	-0.916372	48.9892
T. obs_T. ret _T. nip	T. obs	0	3.98138	0.952318	0.047682	0.00136	0.001745	-20655.3	-20739.6	1936.5	-0.904636	79.1086
T. obs_T. ret _T. nip	T. ret	0	3.03948	0.924013	0.075987	0.0011	0.001425	-19310.4	-19375.9	1744.5	-0.848025	102.471
T. obs_T. ret _T. nip	T. nip	0	4.56766	0.965622	0.034378	0.001116	0.001363	-14671.2	-14714	1314	-0.931244	35.0719
T. obs_T. ret _T. oce	T. obs	0	4.18067	0.945503	0.054497	0.001399	0.0018	-22757.6	-22835	2145	-0.891006	75.3862
T. obs_T. ret _T. oce	T. ret	0	4.10331	0.969188	0.030812	0.001021	0.001231	-14361.8	-14376.6	1263.5	-0.938376	46.8788
T. obs_T. ret _T. oce	T. oce	0	4.29554	0.969791	0.030209	0.001125	0.001366	-17747	-17650.6	1588.5	-0.939583	47.6882
T. obs_T. ret _T. xan	T. obs	0	4.52944	0.959458	0.040542	0.001474	0.001841	-22961.4	-23040.9	2174	-0.918917	52.8565
T. obs_T. ret _T. xan	T. ret	0	3.80277	0.963753	0.036247	0.000979	0.001205	-14185	-14228.5	1246	-0.927507	46.9756
T. obs_T. ret _T. xan	T. xan	0	3.23835	0.907868	0.092132	0.00097	0.001327	-17658.2	-17754.8	1578.5	-0.815735	105.653
T. obs_T. obl_T. nip	T. obs	0	3.12529	0.924209	0.075791	0.00209	0.002757	-30308.7	-30468.5	3118.5	-0.848419	183.061
T. obs_T. obl_T. nip	T. obl	0	3.72352	0.931911	0.068089	0.000955	0.001229	-7867.69	-7870.94	693	-0.863822	33.4192
T. obs_T. obl_T. nip	T. nip	0	1.87187	0.621667	0.378333	0.000874	0.001318	-13359.9	-13413.4	1190	-0.243334	41.2157
T. obs_T. obl_T. oce	T. obs	0	4.65258	0.968561	0.031439	0.001401	0.0017	-19081.5	-19130.2	1778.5	-0.937122	40.3753
T. obs_T. obl_T. oce	T. obl	0	4.16132	0.94694	0.05306	0.001086	0.001386	-11716	-11730.9	1053.5	-0.893881	43.2143
T. obs_T. obl_T. oce	T. oce	0	2.71486	0.882024	0.117976	0.001167	0.001605	-23388	-23493	2162	-0.764047	129.981
T. obs_T. obl_T. xan	T. obs	0	4.2434	0.966599	0.033401	0.001387	0.001687	-19001.1	-19038.5	1769.5	-0.933199	55.6069
T. obs_T. obl_T. xan	T. obl	0	4.12988	0.951917	0.048083	0.00109	0.001385	-11760.9	-11758.2	1056	-0.903834	43.0143
T. obs_T. obl_T. xan	T. xan	0	2.54561	0.801954	0.198046	0.001089	0.001586	-23522.6	-23635	2170	-0.603908	150.438
T. obs_T. nip_T. oce	T. obs	0	3.69467	0.952407	0.047593	0.001362	0.001718	-22792.9	-22911.6	2133	-0.904814	93.9022
T. obs_T. nip_T. oce	T. nip	0	4.48921	0.953249	0.046751	0.001068	0.001358	-11891	-11926.8	1065	-0.906497	33.6733
T. obs_T. nip_T. oce	T. oce	0	3.50524	0.954366	0.045634	0.001193	0.001508	-19796.2	-19759.4	1805	-0.908732	85.7129
T. obs_T. nip_T. xan	T. obs	0	3.93916	0.961037	0.038963	0.0014	0.001725	-22480.6	-22574.9	2103	-0.922073	78.1287
T. obs_T. nip_T. xan	T. nip	0	4.25209	0.952283	0.047717	0.001058	0.001349	-12062.1	-12106.2	1081.5	-0.904567	40.3633
T. obs_T. nip_T. xan	T. xan	0	3.16942	0.923496	0.076504	0.001142	0.001501	-19835.8	-19944.3	1817	-0.846993	110.422
T. obs_T. oce_T. xan	T. obs	0	1.16859	0.221948	0.778052	0.001727	0.002695	-43601	-42781	4351.5	0.556105	-816.909
T. obs_T. oce_T. xan	T. oce	0	4.47285	0.944882	0.055118	0.001132	0.001512	-3488.2	-3384.91	314.5	-0.889765	16.7278
T. obs_T. oce_T. xan	T. xan	0	4.60985	0.938067	0.061933	0.001071	0.00141	-3647.53	-3666.31	331	-0.876135	15.3332
T. rub_T. ret _T. obl	T. rub	0	3.64013	0.925806	0.074194	0.001085	0.001441	-15881.9	-15991.4	1442.5	-0.851612	78.4046
T. rub_T. ret _T. obl	T. ret	0	3.73691	0.974086	0.025914	0.001208	0.001433	-20926.2	-20976	1890	-0.948171	64.15
T. rub_T. ret _T. obl	T. obl	0	3.88328	0.960888	0.039112	0.001181	0.001449	-18357.9	-18411.5	1665.5	-0.921775	65.0389
T. rub_T. ret _T. nip	T. rub	0	3.2597	0.905849	0.094151	0.001117	0.001555	-20098.3	-20223.1	1849.5	-0.811698	120.798
T. rub_T. ret _T. nip	T. ret	0	4.64846	0.979306	0.020694	0.001166	0.001371	-17054	-17081.5	1522	-0.958611	34.3212
T. rub_T. ret _T. nip	T. nip	0	4.62541	0.973921	0.026079	0.001214	0.001442	-17923.5	-17982.2	1625	-0.947842	39.4624
T. rub_T. ret _T. oce	T. rub	0	3.93883	0.944411	0.055589	0.001234	0.001611	-21757.4	-21858.9	2011.5	-0.888823	84.9215
T. rub_T. ret _T. oce	T. ret	0	4.06115	0.962789	0.037211	0.000987	0.001215	-13131.1	-13132.8	1150	-0.925578	41.0438
T. rub_T. ret _T. oce	T. oce	0	4.07597	0.962624	0.037376	0.001158	0.001431	-20253	-20261.2	1831	-0.925248	61.8257
T. rub_T. ret _T. xan	T. rub	0	3.85896	0.949344	0.050656	0.001284	0.001652	-21994.9	-22080.9	2043.5	-0.898689	89.8371
T. rub_T. ret _T. xan	T. ret	0	3.51912	0.941445	0.058555	0.000929	0.001187	-12957.6	-13003.3	1135	-0.88289	67.7993
T. rub_T. ret _T. xan	T. xan	0	3.22789	0.891439	0.108561	0.000991	0.001397	-20200	-20327.9	1823	-0.782878	126.853
T. rub_T. obl_T. nip	T. rub	0	2.6511	0.816461	0.183539	0.001821	0.0027	-30797.4	-31017.3	3158	-0.632923	234.274
T. rub_T. obl_T. nip	T. obl	0	3.9779	0.947922	0.052078	0.000975	0.001228	-8239.08	-8255.41	725.5	-0.895844	32.6371
T. rub_T. obl_T. nip	T. nip	0	2.11793	0.764782	0.235218	0.000919	0.001305	-12477.6	-12526.5	1110.5	-0.529564	58.5416
T. rub_T. obl_T. oce	T. rub	0	3.50765	0.942606	0.057394	0.001179	0.001505	-20075	-20175.3	1832.5	-0.885212	94.4535
T. rub_T. obl_T. oce	T. obl	0	4.16059	0.959569	0.040431	0.001136	0.0014	-12906.7	-12945.7	1164	-0.919138	44.7653
T. rub_T. obl_T. oce	T. oce	0	3.8954	0.966245	0.033755	0.001295	0.001578	-21779.8	-21758.6	1999.5	-0.932489	73.5373
T. rub_T. obl_T. xan	T. rub	0	3.44298	0.935561	0.064439	0.001146	0.001489	-19881.4	-19981.9	1812	-0.871121	98.3729
T. rub_T. obl_T. xan	T. obl	0	4.23248	0.962171	0.037829	0.001127	0.001398	-12992.5	-13032.5	1171	-0.924342	41.5536
T. rub_T. obl_T. xan	T. xan	0	3.36451	0.932074	0.067926	0.001187	0.001548	-21903.5	-22028.5	2012.5	-0.864148	113.722
T. rub_T. nip_T. oce	T. rub	0	2.92676	0.881968	0.118032	0.001121	0.001559	-23358.5	-23508.5	2151	-0.763937	149.285
T. rub_T. nip_T. oce	T. nip	0	4.67643	0.961741	0.038259	0.001099	0.001374	-12725	-12752.8	1143.5	-0.923482	29.0912
T. rub_T. nip_T. oce	T. oce	0	4.53925	0.975217	0.024783	0.001241	0.001491	-18741.4	-18694.6	1706	-0.950435	40.6457
T. rub_T. nip_T. xan	T. rub	0	2.953	0.881123	0.118877	0.001138	0.001555	-23089	-23239.7	2121.5	-0.762246	147.695
T. rub_T. nip_T. xan	T. nip	0	4.22895	0.960291	0.039709	0.001105	0.001379	-12877.7	-12908.8	1154	-0.920581	43.2888
T. rub_T. nip_T. xan	T. xan	0	3.63835	0.950029	0.049971	0.00114	0.001464	-18960.3	-19035.2	1721	-0.900058	81.5163
T. rub_T. oce_T. xan	T. rub	0	1.33283	0.220795	0.779205	0.001588	0.002599	-43850	-42991.6	4341.5	0.55841	-873.869
T. rub_T. oce_T. xan	T. oce	0	4.89697	0.951534	0.048466	0.001146	0.001509	-3549.47	-3501.64	322	-0.903069	10.2376
T. rub_T. oce_T. xan	T. xan	0	4.49233	0.94777	0.05223	0.001094	0.001422	-3689.66	-3699	334	-0.895541	16.5918
T. ret _T. obl_T. nip	T. ret	0	2.61456	0.826153	0.173847	0.001828	0.00266	-31272.4	-31493.4	3194.5	-0.652307	231.099
T. ret _T. obl_T. nip	T. obl	0	2.72625	0.882439	0.117561	0.001059	0.001434	-12631.4	-12694.3	1148.5	-0.764879	75.5242
T. ret _T. obl_T. nip	T. nip	0	5.17411	0.960505	0.039495	0.000988	0.001225	-7501.17	-7507.13	659	-0.92101	11.7629
T. ret _T. obl_T. oce	T. ret	0	3.9613	0.969391	0.030609	0.001132	0.001349	-18429.8	-18500.4	1650.5	-0.938782	58.397
T. ret _T. obl_T. oce	T. obl	0	4.3627	0.962515	0.037485	0.001269	0.001569	-20552.4	-20629.2	1889	-0.925029	52.6726
T. ret _T. obl_T. oce	T. oce	0	4.65756	0.972997	0.027003	0.001129	0.001384	-16261.8	-16175.8	1450	-0.945993	33.3023
T. ret _T. obl_T. xan	T. ret	0	3.66837	0.963419	0.036581	0.001102	0.001325	-18105.8	-18155.8	1618.5	-0.926837	67.0048
T. ret _T. obl_T. xan	T. obl	0	4.66685	0.967196	0.032804	0.001322	0.00162	-20830.6	-20853.3	1920.5	-0.934391	41.3613
T. ret _T. obl_T. xan	T. xan	0	3.85613	0.939023	0.060977	0.001014	0.001322	-16331.9	-16417.8	1458	-0.878045	69.2802
T. ret _T. nip_T. oce	T. ret	0	3.14138	0.923018	0.076982	0.001058	0.00139	-19433.1	-19512.7	1747.5	-0.846035	105.707
T. ret _T. nip_T. oce	T. nip	0	4.52518	0.956968	0.043032	0.001217	0.001532	-17698.7	-17751.6	1620	-0.913936	43.171
T. ret _T. nip_T. oce	T. oce	0	4.4334	0.968125	0.031875	0.001194	0.001459	-17937.6	-17942.4	1633	-0.936251	44.8758
T. ret _T. nip_T. xan	T. ret	0	3.51223	0.956177	0.043823	0.001111	0.001373	-18876.4	-18948.4	1696	-0.912354	79.8561
T. ret _T. nip_T. xan	T. nip	0	4.73272	0.961609	0.038391	0.001272	0.00159	-18084.2	-18135.4	1664.5	-0.923218	34.4065
T. ret _T. nip_T. xan	T. xan	0	3.71078	0.945806	0.054194	0.0011	0.001414	-18094.9	-18199.5	1636	-0.891612	78.937
T. ret _T. oce_T. xan	T. ret	0	1.36712	0.142534	0.857466	0.0013	0.002242	-44374.1	-43106.6	4230	0.714932	-1251.83
T. ret _T. oce_T. xan	T. oce	0	4.52585	0.950208	0.049792	0.001335	0.00169	-4428.73	-4377.37	411.5	-0.900417	17.4931
T. ret _T. oce_T. xan	T. xan	0	3.13809	0.885637	0.114363	0.001014	0.001419	-3928.95	-3958.35	357	-0.771273	33.2412
T. obl_T. nip_T. oce	T. obl	0	3.25623	0.931557	0.068443	0.001044	0.001388	-12438.6	-12459.1	1117.5	-0.863115	69.4158
T. obl_T. nip_T. oce	T. nip	0	4.68114	0.960692	0.039308	0.001003	0.001237	-8209.32	-8234.16	721.5	-0.921384	20.9392
T. obl_T. nip_T. oce	T. oce	0	3.09324	0.91929	0.08071	0.002017	0.002661	-30940	-31100.5	3156	-0.83858	187.302
T. obl_T. nip_T. xan	T. obl	0	3.25378	0.947647	0.052353	0.001109	0.001394	-12296.9	-12290.8	1104	-0.895294	58.8742
T. obl_T. nip_T. xan	T. nip	0	4.65598	0.96703	0.03297	0.001006	0.001228	-8303.7	-8327.67	729	-0.93406	21.1562
T. obl_T. nip_T. xan	T. xan	0	2.95433	0.874613	0.125387	0.001879	0.002651	-31013.3	-31232.4	3166	-0.749227	224.865
T. obl_T. oce_T. xan	T. obl	0	1.16627	0.157755	0.842245	0.001496	0.002392	-44196	-43117.6	4285.5	0.684489	-1080.24
T. obl_T. oce_T. xan	T. oce	0	4.86586	0.949865	0.050135	0.001171	0.001565	-3656.54	-3555	333	-0.89973	12.0611
T. obl_T. oce_T. xan	T. xan	0	4.32875	0.940504	0.059496	0.001136	0.001473	-4188.91	-4213.92	381	-0.881008	19.7799
T. nip_T. oce_T. xan	T. nip	0	1.11903	0.14277	0.85723	0.00145	0.002289	-43879.3	-42790.4	4216	0.71446	-1101.09
T. nip_T. oce_T. xan	T. oce	0	5.9059	0.963763	0.036237	0.001306	0.001579	-3847.88	-3774.76	352	-0.927527	-0.171884
T. nip_T. oce_T. xan	T. xan	0	4.28456	0.939881	0.060119	0.001095	0.001423	-4749.93	-4775.61	430.5	-0.879763	20.1358

## Sheet: Table S10
Table S10 Re-sequencing sample used in this study
Genus	Species	Marker	SRA	DataSource	Source	Sample Location
Takifugu	bimaculatus	Tbim01	SRR12009742	PRJNA638440	Xiamen University	24°1′N, 28°13′E
Takifugu	bimaculatus	Tbim02	SRR12009743	PRJNA638440	Xiamen University	24°1′N, 28°13′E
Takifugu	bimaculatus	Tbim03	SRR12009746	PRJNA638440	Xiamen University	24°1′N, 28°13′E
Takifugu	bimaculatus	Tbim04	SRR12009757	PRJNA638440	Xiamen University	24°1′N, 28°13′E
Takifugu	bimaculatus	Tbim05	SRR12009768	PRJNA638440	Xiamen University	24°1′N, 28°13′E
Takifugu	bimaculatus	Tbim06	SRR12009779	PRJNA638440	Xiamen University	24°1′N, 28°13′E
Takifugu	bimaculatus	Tbim07	SRR12009790	PRJNA638440	Xiamen University	24°1′N, 28°13′E
Takifugu	bimaculatus	Tbim08	SRR12009801	PRJNA638440	Xiamen University	24°1′N, 28°13′E
Takifugu	bimaculatus	Tbim09	SRR12009812	PRJNA638440	Xiamen University	24°1′N, 28°13′E
Takifugu	bimaculatus	Tbim10	SRR12009813	PRJNA638440	Xiamen University	24°1′N, 28°13′E
Takifugu	bimaculatus	Tbim11	SRR8586061	PRJNA522329	Chinese Academy of Fishery Sciences	Tanghai, Beidaihe, China
Takifugu	bimaculatus	Tbim12	SRR8586062	PRJNA522329	Chinese Academy of Fishery Sciences	Tanghai, Beidaihe, China
Takifugu	bimaculatus	Tbim13	SRR8586063	PRJNA522329	Chinese Academy of Fishery Sciences	Tanghai, Beidaihe, China
Takifugu	bimaculatus	Tbim14	SRR8586064	PRJNA522329	Chinese Academy of Fishery Sciences	Tanghai, Beidaihe, China
Takifugu	bimaculatus	Tbim15	SRR8586065	PRJNA522329	Chinese Academy of Fishery Sciences	Tanghai, Beidaihe, China
Takifugu	bimaculatus	Tbim16	SRR8586066	PRJNA522329	Chinese Academy of Fishery Sciences	Tanghai, Beidaihe, China
Takifugu	bimaculatus	Tbim17	SRR8586067	PRJNA522329	Chinese Academy of Fishery Sciences	Tanghai, Beidaihe, China
Takifugu	bimaculatus	Tbim18	SRR8586068	PRJNA522329	Chinese Academy of Fishery Sciences	Tanghai, Beidaihe, China
Takifugu	flavidus	Tfla01	SRR12009799	PRJNA638440	Xiamen University	31°4′N, 122°44′E
Takifugu	flavidus	Tfla02	SRR12009800	PRJNA638440	Xiamen University	31°4′N, 122°44′E
Takifugu	flavidus	Tfla03	SRR12009802	PRJNA638440	Xiamen University	31°4′N, 122°44′E
Takifugu	flavidus	Tfla04	SRR12009803	PRJNA638440	Xiamen University	31°4′N, 122°44′E
Takifugu	flavidus	Tfla05	SRR12009804	PRJNA638440	Xiamen University	31°4′N, 122°44′E
Takifugu	flavidus	Tfla06	SRR12009805	PRJNA638440	Xiamen University	31°4′N, 122°44′E
Takifugu	flavidus	Tfla07	SRR12009806	PRJNA638440	Xiamen University	31°4′N, 122°44′E
Takifugu	flavidus	Tfla08	SRR12009807	PRJNA638440	Xiamen University	31°4′N, 122°44′E
Takifugu	flavidus	Tfla09	SRR12009808	PRJNA638440	Xiamen University	31°4′N, 122°44′E
Takifugu	flavidus	Tfla10	SRR12009809	PRJNA638440	Xiamen University	31°4′N, 122°44′E
Takifugu	flavidus	Tfla11	SRR8585980	PRJNA522329	Chinese Academy of Fishery Sciences	Tanghai, Beidaihe, China
Takifugu	flavidus	Tfla12	SRR8585981	PRJNA522329	Chinese Academy of Fishery Sciences	Tanghai, Beidaihe, China
Takifugu	flavidus	Tfla13	SRR8585982	PRJNA522329	Chinese Academy of Fishery Sciences	Tanghai, Beidaihe, China
Takifugu	flavidus	Tfla14	SRR8585983	PRJNA522329	Chinese Academy of Fishery Sciences	Tanghai, Beidaihe, China
Takifugu	flavidus	Tfla15	SRR8585984	PRJNA522329	Chinese Academy of Fishery Sciences	Tanghai, Beidaihe, China
Takifugu	flavidus	Tfla16	SRR8585985	PRJNA522329	Chinese Academy of Fishery Sciences	Tanghai, Beidaihe, China
Takifugu	flavidus	Tfla17	SRR8585986	PRJNA522329	Chinese Academy of Fishery Sciences	Tanghai, Beidaihe, China
Takifugu	flavidus	Tfla18	SRR8586069	PRJNA522329	Chinese Academy of Fishery Sciences	Tanghai, Beidaihe, China
Takifugu	niphobles	Tnip01	SRR8585987	PRJNA522329	Chinese Academy of Fishery Sciences	Bohai Bay, Beidaihe, China
Takifugu	niphobles	Tnip02	SRR8585988	PRJNA522329	Chinese Academy of Fishery Sciences	Bohai Bay, Beidaihe, China
Takifugu	niphobles	Tnip03	SRR8585989	PRJNA522329	Chinese Academy of Fishery Sciences	Bohai Bay, Beidaihe, China
Takifugu	niphobles	Tnip04	SRR8585990	PRJNA522329	Chinese Academy of Fishery Sciences	Bohai Bay, Beidaihe, China
Takifugu	niphobles	Tnip05	SRR8586046	PRJNA522329	Chinese Academy of Fishery Sciences	Bohai Bay, Beidaihe, China
Takifugu	niphobles	Tnip06	SRR8586051	PRJNA522329	Chinese Academy of Fishery Sciences	Bohai Bay, Beidaihe, China
Takifugu	niphobles	Tnip07	SRR8586052	PRJNA522329	Chinese Academy of Fishery Sciences	Bohai Bay, Beidaihe, China
Takifugu	niphobles	Tnip08	SRR8586053	PRJNA522329	Chinese Academy of Fishery Sciences	Bohai Bay, Beidaihe, China
Takifugu	niphobles	Tnip09	SRR8586054	PRJNA522329	Chinese Academy of Fishery Sciences	Bohai Bay, Beidaihe, China
Takifugu	niphobles	Tnip10	SRR8586055	PRJNA522329	Chinese Academy of Fishery Sciences	Bohai Bay, Beidaihe, China
Takifugu	niphobles	Tnip11	SRR8586056	PRJNA522329	Chinese Academy of Fishery Sciences	Bohai Bay, Beidaihe, China
Takifugu	niphobles	Tnip12	SRR8586057	PRJNA522329	Chinese Academy of Fishery Sciences	Bohai Bay, Beidaihe, China
Takifugu	niphobles	Tnip13	SRR8586058	PRJNA522329	Chinese Academy of Fishery Sciences	Bohai Bay, Beidaihe, China
Takifugu	niphobles	Tnip14	SRR8586059	PRJNA522329	Chinese Academy of Fishery Sciences	Bohai Bay, Beidaihe, China
Takifugu	niphobles	Tnip15	SRR8586060	PRJNA522329	Chinese Academy of Fishery Sciences	Bohai Bay, Beidaihe, China
Takifugu	niphobles	Tnip16	DRR322251	PRJDB12458	The University of Tokyo	NA
Takifugu	niphobles	Tnip17	DRR322252	PRJDB12458	The University of Tokyo	NA
Takifugu	niphobles	Tnip18	DRR322253	PRJDB12458	The University of Tokyo	NA
Takifugu	niphobles	Tnip19	DRR322254	PRJDB12458	The University of Tokyo	NA
Takifugu	niphobles	Tnip20	DRR322255	PRJDB12458	The University of Tokyo	NA
Takifugu	niphobles	Tnip21	DRR322256	PRJDB12458	The University of Tokyo	NA
Takifugu	niphobles	Tnip22	DRR322257	PRJDB12458	The University of Tokyo	NA
Takifugu	niphobles	Tnip23	DRR322258	PRJDB12458	The University of Tokyo	NA
Takifugu	niphobles	Tnip24	DRR322259	PRJDB12458	The University of Tokyo	NA
Takifugu	niphobles	Tnip25	DRR322260	PRJDB12458	The University of Tokyo	NA
Takifugu	niphobles	Tnip26	DRR322261	PRJDB12458	The University of Tokyo	NA
Takifugu	niphobles	Tnip27	DRR322262	PRJDB12458	The University of Tokyo	NA
Takifugu	niphobles	Tnip28	DRR322263	PRJDB12458	The University of Tokyo	NA
Takifugu	niphobles	Tnip29	DRR322264	PRJDB12458	The University of Tokyo	NA
Takifugu	niphobles	Tnip30	DRR322265	PRJDB12458	The University of Tokyo	NA
Takifugu	niphobles	Tnip31	DRR322266	PRJDB12458	The University of Tokyo	NA
Takifugu	niphobles	Tnip32	DRR322267	PRJDB12458	The University of Tokyo	NA
Takifugu	oblongus	Tobl01	SRR12009755	PRJNA638440	Xiamen University	24°39′N, 119°40′E
Takifugu	oblongus	Tobl02	SRR12009756	PRJNA638440	Xiamen University	24°39′N, 119°40′E
Takifugu	oblongus	Tobl03	SRR12009758	PRJNA638440	Xiamen University	24°39′N, 119°40′E
Takifugu	oblongus	Tobl04	SRR12009759	PRJNA638440	Xiamen University	24°39′N, 119°40′E
Takifugu	oblongus	Tobl05	SRR12009760	PRJNA638440	Xiamen University	24°39′N, 119°40′E
Takifugu	oblongus	Tobl06	SRR12009761	PRJNA638440	Xiamen University	24°39′N, 119°40′E
Takifugu	oblongus	Tobl07	SRR12009797	PRJNA638440	Xiamen University	24°39′N, 119°40′E
Takifugu	oblongus	Tobl08	SRR12009798	PRJNA638440	Xiamen University	24°39′N, 119°40′E
Takifugu	obscurus	Tobs01	SRR12009789	PRJNA638440	Xiamen University	31°48′N, 121°12′E
Takifugu	obscurus	Tobs02	SRR12009791	PRJNA638440	Xiamen University	31°48′N, 121°12′E
Takifugu	obscurus	Tobs03	SRR12009792	PRJNA638440	Xiamen University	31°48′N, 121°12′E
Takifugu	obscurus	Tobs04	SRR12009793	PRJNA638440	Xiamen University	31°48′N, 121°12′E
Takifugu	obscurus	Tobs05	SRR12009794	PRJNA638440	Xiamen University	31°48′N, 121°12′E
Takifugu	obscurus	Tobs06	SRR12009795	PRJNA638440	Xiamen University	31°48′N, 121°12′E
Takifugu	obscurus	Tobs07	SRR12009796	PRJNA638440	Xiamen University	31°48′N, 121°12′E
Takifugu	obscurus	Tobs08	SRR8586011	PRJNA522329	Chinese Academy of Fishery Sciences	Haian, Jiangsu, China
Takifugu	obscurus	Tobs09	SRR8586021	PRJNA522329	Chinese Academy of Fishery Sciences	Haian, Jiangsu, China
Takifugu	obscurus	Tobs10	SRR8586022	PRJNA522329	Chinese Academy of Fishery Sciences	Haian, Jiangsu, China
Takifugu	obscurus	Tobs11	SRR8586023	PRJNA522329	Chinese Academy of Fishery Sciences	Haian, Jiangsu, China
Takifugu	obscurus	Tobs12	SRR8586024	PRJNA522329	Chinese Academy of Fishery Sciences	Haian, Jiangsu, China
Takifugu	obscurus	Tobs13	SRR8586025	PRJNA522329	Chinese Academy of Fishery Sciences	Haian, Jiangsu, China
Takifugu	obscurus	Tobs14	SRR8586026	PRJNA522329	Chinese Academy of Fishery Sciences	Haian, Jiangsu, China
Takifugu	obscurus	Tobs15	SRR8586027	PRJNA522329	Chinese Academy of Fishery Sciences	Haian, Jiangsu, China
Takifugu	obscurus	Tobs16	SRR8586028	PRJNA522329	Chinese Academy of Fishery Sciences	Haian, Jiangsu, China
Takifugu	obscurus	Tobs17	SRR8586029	PRJNA522329	Chinese Academy of Fishery Sciences	Haian, Jiangsu, China
Takifugu	obscurus	Tobs18	SRR8586030	PRJNA522329	Chinese Academy of Fishery Sciences	Haian, Jiangsu, China
Takifugu	obscurus	Tobs19	SRR8586031	PRJNA522329	Chinese Academy of Fishery Sciences	Haian, Jiangsu, China
Takifugu	obscurus	Tobs20	SRR8586032	PRJNA522329	Chinese Academy of Fishery Sciences	Haian, Jiangsu, China
Takifugu	obscurus	Tobs21	SRR8586033	PRJNA522329	Chinese Academy of Fishery Sciences	Haian, Jiangsu, China
Takifugu	obscurus	Tobs22	SRR8586034	PRJNA522329	Chinese Academy of Fishery Sciences	Haian, Jiangsu, China
Takifugu	obscurus	Tobs23	SRR8586035	PRJNA522329	Chinese Academy of Fishery Sciences	Haian, Jiangsu, China
Takifugu	obscurus	Tobs24	SRR8586036	PRJNA522329	Chinese Academy of Fishery Sciences	Haian, Jiangsu, China
Takifugu	obscurus	Tobs25	SRR8586037	PRJNA522329	Chinese Academy of Fishery Sciences	Haian, Jiangsu, China
Takifugu	obscurus	Tobs26	SRR8586038	PRJNA522329	Chinese Academy of Fishery Sciences	Haian, Jiangsu, China
Takifugu	obscurus	Tobs27	SRR8586039	PRJNA522329	Chinese Academy of Fishery Sciences	Haian, Jiangsu, China
Takifugu	obscurus	Tobs28	SRR8586040	PRJNA522329	Chinese Academy of Fishery Sciences	Haian, Jiangsu, China
Takifugu	obscurus	Tobs29	SRR8586041	PRJNA522329	Chinese Academy of Fishery Sciences	Haian, Jiangsu, China
Takifugu	obscurus	Tobs30	SRR8586042	PRJNA522329	Chinese Academy of Fishery Sciences	Haian, Jiangsu, China
Takifugu	obscurus	Tobs31	SRR8586043	PRJNA522329	Chinese Academy of Fishery Sciences	Haian, Jiangsu, China
Takifugu	obscurus	Tobs32	SRR8586044	PRJNA522329	Chinese Academy of Fishery Sciences	Haian, Jiangsu, China
Takifugu	obscurus	Tobs33	SRR8586045	PRJNA522329	Chinese Academy of Fishery Sciences	Haian, Jiangsu, China
Takifugu	obscurus	Tobs34	SRR8586047	PRJNA522329	Chinese Academy of Fishery Sciences	Haian, Jiangsu, China
Takifugu	obscurus	Tobs35	SRR8586048	PRJNA522329	Chinese Academy of Fishery Sciences	Haian, Jiangsu, China
Takifugu	obscurus	Tobs36	SRR8586049	PRJNA522329	Chinese Academy of Fishery Sciences	Haian, Jiangsu, China
Takifugu	obscurus	Tobs37	SRR8586050	PRJNA522329	Chinese Academy of Fishery Sciences	Haian, Jiangsu, China
Takifugu	ocellatus	Toce01	SRR12009762	PRJNA638440	Xiamen University	26°42′N, 120°12′E
Takifugu	ocellatus	Toce02	SRR12009763	PRJNA638440	Xiamen University	26°42′N, 120°12′E
Takifugu	ocellatus	Toce03	SRR12009764	PRJNA638440	Xiamen University	26°42′N, 120°12′E
Takifugu	ocellatus	Toce04	SRR12009765	PRJNA638440	Xiamen University	26°42′N, 120°12′E
Takifugu	ocellatus	Toce05	SRR12009766	PRJNA638440	Xiamen University	26°42′N, 120°12′E
Takifugu	ocellatus	Toce06	SRR12009767	PRJNA638440	Xiamen University	26°42′N, 120°12′E
Takifugu	ocellatus	Toce07	SRR12009769	PRJNA638440	Xiamen University	26°42′N, 120°12′E
Takifugu	ocellatus	Toce08	SRR12009770	PRJNA638440	Xiamen University	26°42′N, 120°12′E
Takifugu	ocellatus	Toce09	SRR12009771	PRJNA638440	Xiamen University	26°42′N, 120°12′E
Takifugu	ocellatus	Toce10	SRR12009772	PRJNA638440	Xiamen University	26°42′N, 120°12′E
Takifugu	ocellatus	Toce11	SRR12009773	PRJNA638440	Xiamen University	26°42′N, 120°12′E
Takifugu	ocellatus	Toce12	SRR12009774	PRJNA638440	Xiamen University	26°42′N, 120°12′E
Takifugu	rubripes	Trub01	SRR12009744	PRJNA638440	Xiamen University	38°18′N, 123°12′E
Takifugu	rubripes	Trub02	SRR12009745	PRJNA638440	Xiamen University	38°18′N, 123°12′E
Takifugu	rubripes	Trub03	SRR12009747	PRJNA638440	Xiamen University	38°18′N, 123°12′E
Takifugu	rubripes	Trub04	SRR12009748	PRJNA638440	Xiamen University	38°18′N, 123°12′E
Takifugu	rubripes	Trub05	SRR12009749	PRJNA638440	Xiamen University	38°18′N, 123°12′E
Takifugu	rubripes	Trub06	SRR12009750	PRJNA638440	Xiamen University	38°18′N, 123°12′E
Takifugu	rubripes	Trub07	SRR12009751	PRJNA638440	Xiamen University	38°18′N, 123°12′E
Takifugu	rubripes	Trub08	SRR12009752	PRJNA638440	Xiamen University	38°18′N, 123°12′E
Takifugu	rubripes	Trub09	SRR12009753	PRJNA638440	Xiamen University	38°18′N, 123°12′E
Takifugu	rubripes	Trub10	SRR12009754	PRJNA638440	Xiamen University	38°18′N, 123°12′E
Takifugu	rubripes	Trub11	SRR8585991	PRJNA522329	Chinese Academy of Fishery Sciences	Tanghai, Beidaihe, China
Takifugu	rubripes	Trub12	SRR8585992	PRJNA522329	Chinese Academy of Fishery Sciences	Tanghai, Beidaihe, China
Takifugu	rubripes	Trub13	SRR8585993	PRJNA522329	Chinese Academy of Fishery Sciences	Tanghai, Beidaihe, China
Takifugu	rubripes	Trub14	SRR8585994	PRJNA522329	Chinese Academy of Fishery Sciences	Tanghai, Beidaihe, China
Takifugu	rubripes	Trub15	SRR8585995	PRJNA522329	Chinese Academy of Fishery Sciences	Tanghai, Beidaihe, China
Takifugu	rubripes	Trub16	SRR8585996	PRJNA522329	Chinese Academy of Fishery Sciences	Tanghai, Beidaihe, China
Takifugu	rubripes	Trub17	SRR8585997	PRJNA522329	Chinese Academy of Fishery Sciences	Tanghai, Beidaihe, China
Takifugu	rubripes	Trub18	SRR8585998	PRJNA522329	Chinese Academy of Fishery Sciences	Tanghai, Beidaihe, China
Takifugu	rubripes	Trub19	SRR8585999	PRJNA522329	Chinese Academy of Fishery Sciences	Tanghai, Beidaihe, China
Takifugu	rubripes	Trub20	SRR8586000	PRJNA522329	Chinese Academy of Fishery Sciences	Tanghai, Beidaihe, China
Takifugu	rubripes	Trub21	SRR8586001	PRJNA522329	Chinese Academy of Fishery Sciences	Tanghai, Beidaihe, China
Takifugu	rubripes	Trub22	SRR8586002	PRJNA522329	Chinese Academy of Fishery Sciences	Tanghai, Beidaihe, China
Takifugu	rubripes	Trub23	SRR8586003	PRJNA522329	Chinese Academy of Fishery Sciences	Tanghai, Beidaihe, China
Takifugu	rubripes	Trub24	SRR8586004	PRJNA522329	Chinese Academy of Fishery Sciences	Tanghai, Beidaihe, China
Takifugu	rubripes	Trub25	SRR8586005	PRJNA522329	Chinese Academy of Fishery Sciences	Tanghai, Beidaihe, China
Takifugu	rubripes	Trub26	SRR8586006	PRJNA522329	Chinese Academy of Fishery Sciences	Tanghai, Beidaihe, China
Takifugu	rubripes	Trub27	SRR8586007	PRJNA522329	Chinese Academy of Fishery Sciences	Tanghai, Beidaihe, China
Takifugu	rubripes	Trub28	SRR8586008	PRJNA522329	Chinese Academy of Fishery Sciences	Tanghai, Beidaihe, China
Takifugu	rubripes	Trub29	SRR8586009	PRJNA522329	Chinese Academy of Fishery Sciences	Tanghai, Beidaihe, China
Takifugu	rubripes	Trub30	SRR8586010	PRJNA522329	Chinese Academy of Fishery Sciences	Tanghai, Beidaihe, China
Takifugu	rubripes	Trub31	SRR8586012	PRJNA522329	Chinese Academy of Fishery Sciences	Tanghai, Beidaihe, China
Takifugu	rubripes	Trub32	SRR8586013	PRJNA522329	Chinese Academy of Fishery Sciences	Tanghai, Beidaihe, China
Takifugu	rubripes	Trub33	SRR8586014	PRJNA522329	Chinese Academy of Fishery Sciences	Tanghai, Beidaihe, China
Takifugu	rubripes	Trub34	SRR8586015	PRJNA522329	Chinese Academy of Fishery Sciences	Tanghai, Beidaihe, China
Takifugu	rubripes	Trub35	SRR8586016	PRJNA522329	Chinese Academy of Fishery Sciences	Tanghai, Beidaihe, China
Takifugu	rubripes	Trub36	SRR8586017	PRJNA522329	Chinese Academy of Fishery Sciences	Tanghai, Beidaihe, China
Takifugu	rubripes	Trub37	SRR8586018	PRJNA522329	Chinese Academy of Fishery Sciences	Tanghai, Beidaihe, China
Takifugu	rubripes	Trub38	SRR8586019	PRJNA522329	Chinese Academy of Fishery Sciences	Tanghai, Beidaihe, China
Takifugu	rubripes	Trub39	SRR8586020	PRJNA522329	Chinese Academy of Fishery Sciences	Tanghai, Beidaihe, China
Takifugu	rubripes	Trub40	NA	NA	Yellow Sea Fisheries Research Institute	Weihai, China
Takifugu	rubripes	Trub41	NA	NA	Yellow Sea Fisheries Research Institute	Weihai, China
Takifugu	rubripes	Trub42	NA	NA	Yellow Sea Fisheries Research Institute	Weihai, China
Takifugu	rubripes	Trub43	NA	NA	Yellow Sea Fisheries Research Institute	Weihai, China
Takifugu	rubripes	Trub44	NA	NA	Yellow Sea Fisheries Research Institute	Weihai, China
Takifugu	rubripes	Trub45	NA	NA	Yellow Sea Fisheries Research Institute	Weihai, China
Takifugu	rubripes	Trub46	NA	NA	Yellow Sea Fisheries Research Institute	Weihai, China
Takifugu	rubripes	Trub47	NA	NA	Yellow Sea Fisheries Research Institute	Weihai, China
Takifugu	rubripes	Trub48	NA	NA	Yellow Sea Fisheries Research Institute	Weihai, China
Takifugu	rubripes	Trub49	NA	NA	Yellow Sea Fisheries Research Institute	Weihai, China
Takifugu	rubripes	Trub50	NA	NA	Yellow Sea Fisheries Research Institute	Weihai, China
Takifugu	rubripes	Trub51	NA	NA	Yellow Sea Fisheries Research Institute	Weihai, China
Takifugu	rubripes	Trub52	NA	NA	Yellow Sea Fisheries Research Institute	Weihai, China
Takifugu	rubripes	Trub53	NA	NA	Yellow Sea Fisheries Research Institute	Weihai, China
Takifugu	rubripes	Trub54	NA	NA	Yellow Sea Fisheries Research Institute	Weihai, China
Takifugu	rubripes	Trub55	NA	NA	Yellow Sea Fisheries Research Institute	Weihai, China
Takifugu	rubripes	Trub56	NA	NA	Yellow Sea Fisheries Research Institute	Weihai, China
Takifugu	rubripes	Trub57	NA	NA	Yellow Sea Fisheries Research Institute	Weihai, China
Takifugu	rubripes	Trub58	NA	NA	Yellow Sea Fisheries Research Institute	Weihai, China
Takifugu	rubripes	Trub59	NA	NA	Yellow Sea Fisheries Research Institute	Weihai, China
Takifugu	rubripes	Trub60	NA	NA	Yellow Sea Fisheries Research Institute	Weihai, China
Takifugu	rubripes	Trub61	NA	NA	Yellow Sea Fisheries Research Institute	Weihai, China
Takifugu	rubripes	Trub62	NA	NA	Yellow Sea Fisheries Research Institute	Weihai, China
Takifugu	rubripes	Trub63	NA	NA	Yellow Sea Fisheries Research Institute	Weihai, China
Takifugu	rubripes	Trub64	NA	NA	Yellow Sea Fisheries Research Institute	Weihai, China
Takifugu	rubripes	Trub65	NA	NA	Yellow Sea Fisheries Research Institute	Weihai, China
Takifugu	rubripes	Trub66	NA	NA	Yellow Sea Fisheries Research Institute	Weihai, China
Takifugu	rubripes	Trub67	NA	NA	Yellow Sea Fisheries Research Institute	Dalian, China
Takifugu	rubripes	Trub68	NA	NA	Yellow Sea Fisheries Research Institute	Dalian, China
Takifugu	rubripes	Trub69	NA	NA	Yellow Sea Fisheries Research Institute	Dalian, China
Takifugu	rubripes	Trub70	NA	NA	Yellow Sea Fisheries Research Institute	Dalian, China
Takifugu	rubripes	Trub71	NA	NA	Yellow Sea Fisheries Research Institute	Dalian, China
Takifugu	rubripes	Trub72	NA	NA	Yellow Sea Fisheries Research Institute	Dalian, China
Takifugu	rubripes	Trub73	NA	NA	Yellow Sea Fisheries Research Institute	Dalian, China
Takifugu	rubripes	Trub74	NA	NA	Yellow Sea Fisheries Research Institute	Dalian, China
Takifugu	rubripes	Trub75	NA	NA	Yellow Sea Fisheries Research Institute	Dalian, China
Takifugu	rubripes	Trub76	NA	NA	Yellow Sea Fisheries Research Institute	Dalian, China
Takifugu	rubripes	Trub77	NA	NA	Yellow Sea Fisheries Research Institute	Dalian, China
Takifugu	rubripes	Trub78	NA	NA	Yellow Sea Fisheries Research Institute	Dalian, China
Takifugu	rubripes	Trub79	NA	NA	Yellow Sea Fisheries Research Institute	Dalian, China
Takifugu	rubripes	Trub80	NA	NA	Yellow Sea Fisheries Research Institute	Dalian, China
Takifugu	rubripes	Trub81	NA	NA	Yellow Sea Fisheries Research Institute	Dalian, China
Takifugu	rubripes	Trub82	NA	NA	Yellow Sea Fisheries Research Institute	Dalian, China
Takifugu	rubripes	Trub83	NA	NA	Yellow Sea Fisheries Research Institute	Dalian, China
Takifugu	rubripes	Trub84	NA	NA	Yellow Sea Fisheries Research Institute	Dalian, China
Takifugu	rubripes	Trub85	NA	NA	Yellow Sea Fisheries Research Institute	Dalian, China
Takifugu	rubripes	Trub86	NA	NA	Yellow Sea Fisheries Research Institute	Dalian, China
Takifugu	rubripes	Trub87	NA	NA	Yellow Sea Fisheries Research Institute	Dalian, China
Takifugu	rubripes	Trub88	NA	NA	Yellow Sea Fisheries Research Institute	Dalian, China
Takifugu	rubripes	Trub89	NA	NA	Yellow Sea Fisheries Research Institute	Dalian, China
Takifugu	rubripes	Trub90	NA	NA	Yellow Sea Fisheries Research Institute	Dalian, China
Takifugu	rubripes	Trub91	NA	NA	Yellow Sea Fisheries Research Institute	Dalian, China
Takifugu	rubripes	Trub92	NA	NA	Yellow Sea Fisheries Research Institute	Dalian, China
Takifugu	rubripes	Trub93	NA	NA	Yellow Sea Fisheries Research Institute	Dalian, China
Takifugu	rubripes	Trub94	NA	NA	Yellow Sea Fisheries Research Institute	Dalian, China
Takifugu	rubripes	Trub95	NA	NA	Yellow Sea Fisheries Research Institute	Dalian, China
Takifugu	rubripes	Trub96	NA	NA	Yellow Sea Fisheries Research Institute	Dalian, China
Takifugu	xanthopterus	Txan01	SRR12009775	PRJNA638440	Xiamen University	38°18′N, 123°12′E
Takifugu	xanthopterus	Txan02	SRR12009776	PRJNA638440	Xiamen University	38°18′N, 123°12′E
Takifugu	xanthopterus	Txan03	SRR12009777	PRJNA638440	Xiamen University	38°18′N, 123°12′E
Takifugu	xanthopterus	Txan04	SRR12009778	PRJNA638440	Xiamen University	38°18′N, 123°12′E
Takifugu	xanthopterus	Txan05	SRR12009780	PRJNA638440	Xiamen University	38°18′N, 123°12′E
Takifugu	xanthopterus	Txan06	SRR12009781	PRJNA638440	Xiamen University	38°18′N, 123°12′E
Takifugu	xanthopterus	Txan07	SRR12009782	PRJNA638440	Xiamen University	38°18′N, 123°12′E
Takifugu	xanthopterus	Txan08	SRR12009783	PRJNA638440	Xiamen University	38°18′N, 123°12′E
Takifugu	xanthopterus	Txan09	SRR12009784	PRJNA638440	Xiamen University	38°18′N, 123°12′E

## Sheet: Table S12
Table S12 The mapping summary statistics of this study
Sample	Read number	Mapping rate (%)	High-quality mapping rate(Q20, %)	Duplicate rate (%)	Paired mapping rate (%)	Mismatch rate(bp/100bp)	Indel_rate(indel/100bp)	Depth (X)	Coverage rate(>=1, %)	Coverage rate(>=5, %)	Coverage rate(>=10, %)	Coverage rate(>=20, %)	Insert size (avg,sd, bp)	Orient
Tbim01	33501227	99.36	90.21	16.07	99.27	0.015417	0.001829	13.83	96.78	92.16	70.6	11.23	231.99,70.37	FR
Tbim02	33713980	99.37	90.45	15.1	99.28	0.015415	0.001828	13.92	96.82	92.41	71.61	11.36	233.31,71.71	FR
Tbim03	34249665	99.35	90.13	16.8	99.26	0.015252	0.001815	14.15	96.79	92.59	72.55	11.96	234.81,71.88	FR
Tbim04	33013741	99.34	90.33	14.72	99.26	0.015406	0.001828	13.6	96.7	91.56	68.58	11.13	218.00,65.75	FR
Tbim05	34649237	99.19	90.32	17.07	99.11	0.015276	0.001828	14.29	96.79	92.54	72.92	13.16	231.03,68.84	FR
Tbim06	34305137	99.3	90.42	16.07	99.2	0.015483	0.001826	14.17	96.83	92.61	72.68	12.48	236.29,72.20	FR
Tbim07	33498558	99.47	90.52	15.48	99.38	0.015229	0.001821	13.87	96.79	92.3	71.03	11.37	237.34,71.41	FR
Tbim08	37624106	99.33	90.28	17.77	99.23	0.015581	0.001809	15.52	96.86	93.37	78.52	17.66	229.87,69.44	FR
Tbim09	33051655	99.4	90.2	15.37	99.3	0.015529	0.001824	13.66	96.77	91.99	69.43	10.76	229.41,71.13	FR
Tbim10	33762773	99.31	90.55	15.08	99.23	0.015204	0.001824	13.91	96.71	92.23	71.33	11.61	225.06,71.51	FR
Tbim11	22724941	99.38	91.67	15	99.26	0.011951	0.001737	9.53	96.34	85.36	40.46	2.21	272.59,58.45	FR
Tbim12	27784563	99.54	90.3	13.5	99.45	0.012559	0.001736	11.62	96.51	89.59	57.04	4.55	258.49,61.17	FR
Tbim13	25021910	99.18	91.12	14.12	99.09	0.012303	0.001706	10.49	96.33	87.45	49	3.11	259.17,55.77	FR
Tbim14	38320124	99.41	90.27	10.46	99.27	0.011877	0.00175	15.88	96.97	93.98	82.29	17.27	262.87,61.86	FR
Tbim15	33327186	99.31	90	11.75	99.14	0.012117	0.001743	13.81	96.88	93.12	73.84	8.49	283.66,63.97	FR
Tbim16	32971619	99.2	90.32	12.33	99.03	0.012034	0.001749	13.67	96.89	92.99	72.95	8.52	276.41,62.64	FR
Tbim17	22596237	99.41	90.29	14.53	99.3	0.012509	0.001728	9.47	96.26	84.41	38.15	2.18	273.85,60.97	FR
Tbim18	24738115	99.45	90.77	14.06	99.36	0.012317	0.00171	10.38	96.33	87.05	47.21	2.96	263.94,58.89	FR
Tfla01	42500954	99.31	89.62	18.97	99.21	0.015387	0.001788	17.51	97.25	94.6	85.54	26.19	259.34,82.62	FR
Tfla02	36513099	98.84	89.76	16.19	98.74	0.015729	0.001789	14.91	97.05	93.13	75.53	15.69	242.02,76.50	FR
Tfla03	32882992	99.14	89.69	14.93	99.05	0.015246	0.001794	13.5	97.02	92.09	68.85	9.8	235.24,72.68	FR
Tfla04	31044229	99.41	90.29	15.42	99.3	0.016031	0.001776	12.84	96.9	90.51	63.07	9.49	263.85,81.03	FR
Tfla05	34558970	99.39	90.44	16.76	99.28	0.015219	0.001763	14.27	97.03	93.16	74.44	11.9	257.22,82.00	FR
Tfla06	32434271	99.32	90.02	16.19	99.23	0.014949	0.001772	13.38	96.95	92.18	68.73	9.12	242.14,78.52	FR
Tfla07	31744872	99.47	90.43	16.04	99.35	0.015737	0.001749	13.15	96.96	92.07	67.94	8.41	255.81,79.08	FR
Tfla08	33140451	99.37	89.83	15	99.27	0.015668	0.001763	13.63	97	92.36	69.75	9.97	239.61,76.77	FR
Tfla09	32223603	99.28	89.84	15.12	99.18	0.015325	0.001786	13.3	96.96	91.94	67.62	9.11	243.91,77.45	FR
Tfla10	35257796	99.29	89.6	16.46	99.19	0.0153	0.001785	14.5	97.07	93.1	74.18	12.92	250.38,85.80	FR
Tfla11	26309891	99.49	90.81	17.07	99.37	0.011978	0.001679	11	96.64	88.92	52.87	3.67	261.15,59.10	FR
Tfla12	38280073	99.29	91.02	10.41	99.12	0.01169	0.00167	15.9	97.04	93.84	82.13	18.46	271.28,57.93	FR
Tfla13	24256402	99.39	90.49	18.53	99.25	0.013329	0.001678	10.13	96.61	86.58	44.74	2.79	266.68,61.19	FR
Tfla14	29156643	99.58	90.94	13.37	99.48	0.012013	0.001703	12.18	96.79	91.09	62.21	5.45	262.12,58.05	FR
Tfla15	27220042	99.5	91.11	12.67	99.42	0.011687	0.001672	11.42	96.61	89.34	56.05	4.48	249.26,52.59	FR
Tfla16	26457613	99.46	91.18	13.29	99.37	0.011942	0.001664	11.1	96.56	88.82	53.73	3.85	263.69,56.76	FR
Tfla17	32239070	99.43	90.76	11.54	99.27	0.012085	0.001686	13.41	96.93	92.61	70.83	8.15	265.33,57.46	FR
Tfla18	22257082	98.98	90.2	17.19	98.85	0.01203	0.001682	9.27	96.38	83.23	36.87	2.2	267.83,60.65	FR
Tnip01	49962561	99.04	89.59	9.85	98.88	0.015769	0.002053	20.78	96.27	93.63	88.89	45.01	247.12,54.16	FR
Tnip02	35934571	97.14	86.63	10.98	96.94	0.015265	0.002081	14.59	96.18	92.44	75.69	9.87	291.75,66.65	FR
Tnip03	33935728	99.05	88.91	11.04	98.91	0.014971	0.002067	14.1	95.92	91.35	70.94	10.35	230.37,53.92	FR
Tnip04	38085957	94.41	84.35	10.95	94.21	0.015332	0.002079	15.01	96.22	92.71	77.97	11.33	297.81,68.83	FR
Tnip05	27717965	99.25	90.25	11.32	99.08	0.014964	0.002065	11.65	95.7	88.89	56.96	4.27	263.43,56.49	FR
Tnip06	33227291	99.14	88.9	10.98	98.99	0.014955	0.002078	13.83	95.95	91.38	70.21	8.82	248.48,57.11	FR
Tnip07	26420576	99.36	89.82	14.36	99.23	0.015304	0.002074	11.08	95.69	87.9	52.05	3.45	267.08,62.45	FR
Tnip08	20363834	99.32	89.37	15.4	99.19	0.015235	0.0021	8.56	95.31	79.09	28.13	1.72	277.34,65.16	FR
Tnip09	22922916	99.35	89.01	14.14	99.28	0.01529	0.00207	9.66	95.28	82.05	38.05	2.44	237.39,54.84	FR
Tnip10	26574979	98.49	88.39	13.59	98.37	0.015514	0.002052	11.07	95.62	87.29	50.79	3.5	262.26,56.68	FR
Tnip11	30169921	99.05	88.48	12.52	98.88	0.015146	0.002072	12.59	95.86	90.16	62.21	5.55	261.07,55.98	FR
Tnip12	29682108	98.77	89.01	10.51	98.63	0.014791	0.002088	12.39	95.77	89.89	61.62	5.44	254.42,55.79	FR
Tnip13	29374050	99.28	89.74	10.78	99.14	0.014813	0.00207	12.32	95.76	89.69	61.3	5.49	253.96,58.02	FR
Tnip14	25946437	98.78	88.58	13.55	98.66	0.015043	0.002095	10.81	95.64	86.66	48.25	3.29	252.20,59.40	FR
Tnip15	29907046	99.24	89.78	4.37	99.05	0.015862	0.002062	12.5	95.91	90.63	63.93	5.22	291.96,67.90	FR
Tnip16	23261320	98.83	88.78	9.74	98.67	0.015615	0.001911	9.74	95.4	83.23	40.2	2.34	280.75,23.77	FR
Tnip17	24212128	99.33	89.61	10.22	99.17	0.015617	0.001947	10.15	95.71	86.17	44.5	2.36	283.18,22.94	FR
Tnip18	22958256	99.06	88.95	8.69	98.9	0.016523	0.00189	9.63	95.36	82.5	39.17	2.3	279.91,23.61	FR
Tnip19	12378965	99.38	89.4	9.09	99.21	0.015326	0.00195	5.31	93.48	48.55	5.28	0.68	283.68,23.52	FR
Tnip20	24310321	99.37	89.82	9.53	99.21	0.015639	0.001946	10.21	95.53	85.87	45.65	2.31	290.16,23.81	FR
Tnip21	24327962	99.34	89.56	9.75	99.17	0.015582	0.001946	10.19	95.71	86.23	45.28	2.31	292.51,23.80	FR
Tnip22	22992499	99.34	89.01	9.52	99.18	0.015665	0.001919	9.65	95.45	83.09	39.38	2.2	289.74,25.32	FR
Tnip23	23493806	99.35	89.22	9.42	99.19	0.015612	0.001926	9.87	95.47	83.78	41.5	2.41	287.04,24.86	FR
Tnip24	24363768	99.36	89.43	9.77	99.2	0.015589	0.001956	10.18	95.78	86.36	44.79	2.37	282.68,23.05	FR
Tnip25	23333968	98.72	89	9.69	98.56	0.015501	0.001914	9.75	95.49	84.24	40.99	2.17	294.09,24.34	FR
Tnip26	23000990	99.28	89.88	9.14	99.13	0.015627	0.001902	9.69	95.31	83.31	40.67	2.17	282.07,23.94	FR
Tnip27	23052753	99.23	89.26	9.85	99.07	0.015767	0.001964	9.64	95.48	84.55	39.72	2.01	284.66,24.71	FR
Tnip28	23104624	99.34	89.97	10.02	99.19	0.015466	0.001903	9.73	95.35	83.13	40.97	2.33	277.18,24.69	FR
Tnip29	140990909	99.19	89.39	5.17	98.88	0.013436	0.001695	35.51	97.07	95.07	92.82	84.9	471.54,33.70	FR
Tnip30	142969038	99.06	88.91	4.58	98.76	0.013156	0.001712	35.93	97.14	95.19	93.06	85.55	479.65,41.10	FR
Tnip31	141990376	98.98	89.06	4.78	98.68	0.013342	0.001691	35.66	97.11	95.16	93.03	85.54	454.03,36.51	FR
Tnip32	145608725	98.8	88.66	5.1	98.48	0.013712	0.001703	36.51	97.09	95.06	92.91	85.57	484.03,43.27	FR
Tobl01	34180625	99.02	90.35	14.16	98.88	0.017762	0.002013	14.16	96	90.85	70.18	13.4	267.86,93.88	FR
Tobl02	29110643	99.42	86.82	17.08	99.31	0.018401	0.002174	12.03	95.86	86.19	53.7	6.34	268.51,104.56	FR
Tobl03	34816419	98.75	85.42	20.43	98.64	0.018397	0.002186	14.24	96.09	90.86	68.6	9.75	253.23,90.71	FR
Tobl04	30324548	99.32	85.14	17.99	99.18	0.019144	0.002182	12.49	96.06	89.07	57.79	5.04	285.33,110.43	FR
Tobl05	33149181	99.23	86.64	18.31	99.14	0.017943	0.002172	13.57	96.01	90.34	65.16	8.56	244.96,89.99	FR
Tobl06	13719569	97.52	88.65	14.27	97.33	0.019747	0.002114	5.73	93.55	54.89	7.58	0.49	327.21,124.51	FR
Tobl07	30317388	99.26	86.67	16.98	99.15	0.018282	0.002178	12.51	95.92	89.21	59.16	5.7	255.57,84.72	FR
Tobl08	30676588	99.19	86.61	17.53	99.08	0.018373	0.002184	12.67	95.97	88.83	59.28	6.66	255.12,82.49	FR
Tobs01	29826257	97.2	89.41	14.63	97.13	0.01009	0.000898	12.04	98.18	92.48	61.62	5.84	269.56,94.77	FR
Tobs02	32381654	97.59	90.08	14.2	97.52	0.009216	0.000902	13.12	98.21	94	69.31	8.62	267.91,93.98	FR
Tobs03	27634852	97.12	90.53	14.08	97.05	0.009737	0.000899	11.16	98.11	90.55	55.46	4.84	266.67,91.59	FR
Tobs04	30534692	98.5	90.77	14.34	98.41	0.010177	0.000882	12.44	98.25	93.42	65.5	6.37	274.24,106.45	FR
Tobs05	28615216	97.95	90.56	13.31	97.88	0.009393	0.000884	11.66	98.09	91.94	59.32	5.05	272.88,104.08	FR
Tobs06	28725289	98.93	91.7	14.74	98.87	0.009064	0.000848	11.78	98.05	92.05	60.4	5.42	255.80,89.15	FR
Tobs07	27271668	97.33	89.78	13.26	97.27	0.008726	0.000859	10.96	98	89.78	53.06	4.14	243.64,99.76	FR
Tobs08	23895445	99.36	92.28	26.79	99.3	0.006169	0.000826	9.97	98.18	90.52	45.56	1.98	319.75,64.12	FR
Tobs09	28467087	99.05	91.12	29.04	99	0.004813	0.000829	11.85	98.15	93.65	62.22	3.75	291.74,56.67	FR
Tobs10	20837624	99.48	91.28	16.73	99.43	0.006379	0.000774	8.7	97.85	84.79	30.89	1.38	311.44,61.01	FR
Tobs11	26266331	99.54	91.75	17.55	99.49	0.005916	0.000778	10.96	98.09	92.31	54.94	2.47	311.41,61.19	FR
Tobs12	22053198	99.51	91.54	17.2	99.47	0.006055	0.000775	9.22	97.87	86.87	36.56	1.47	299.31,59.98	FR
Tobs13	21432075	99.53	92.2	17.29	99.49	0.006042	0.000782	8.96	97.92	86.58	34.5	1.44	315.59,62.34	FR
Tobs14	25114625	99.51	91.5	17.33	99.46	0.006238	0.000772	10.47	98.09	91.39	49.86	2.1	321.50,65.37	FR
Tobs15	21601470	99.44	92.18	16.35	99.39	0.00619	0.00078	9.01	97.94	87.08	35.22	1.37	335.21,68.85	FR
Tobs16	20394730	99.54	92.3	17.26	99.49	0.005953	0.000777	8.54	97.79	84.37	30.12	1.27	311.37,60.68	FR
Tobs17	21081138	99.55	92	16.67	99.5	0.005856	0.000781	8.81	97.9	85.73	32.79	1.33	312.32,61.37	FR
Tobs18	23480681	99.5	92.1	16.82	99.46	0.005905	0.000786	9.8	98	89.76	43.58	1.74	316.73,62.29	FR
Tobs19	24531802	98.99	91.83	16.41	98.95	0.005945	0.000784	10.18	98.06	90.83	47.72	1.99	315.12,62.95	FR
Tobs20	24100167	99.43	92.01	16.7	99.38	0.006394	0.000779	10.05	97.99	90.24	46.01	1.93	308.01,62.68	FR
Tobs21	22715072	99.42	92.69	17.75	99.37	0.006448	0.000769	9.48	97.96	88.63	40.97	1.64	306.92,60.74	FR
Tobs22	22304312	98.91	92.15	16.59	98.86	0.005961	0.000788	9.25	97.99	87.84	38.43	1.54	303.15,61.08	FR
Tobs23	24130000	99.39	92.17	17.04	99.35	0.006009	0.000779	10.06	97.98	90.42	46.51	1.99	311.71,61.86	FR
Tobs24	21755663	99.37	92.83	17.26	99.32	0.005893	0.000775	9.08	97.95	87.24	36.76	1.44	306.02,59.71	FR
Tobs25	23777491	99.47	91.69	15.12	99.43	0.008298	0.000758	9.92	97.93	89.45	44.32	1.77	303.03,58.61	FR
Tobs26	20301649	99.24	92.47	16.86	99.19	0.006583	0.000781	8.46	97.85	84.32	29.97	1.24	312.35,62.52	FR
Tobs27	26488720	98.82	92.04	16.64	98.77	0.006402	0.000781	10.96	98.15	92.69	56.34	2.68	317.92,62.53	FR
Tobs28	19899467	99.37	92.37	17.16	99.32	0.005725	0.000778	8.31	97.8	83.4	28.09	1.22	315.06,61.92	FR
Tobs29	29578342	97.19	89.27	28.75	97.11	0.004793	0.000825	12.05	98.26	93.9	63.56	4.09	288.23,56.03	FR
Tobs30	19883566	99.36	92.22	16.53	99.31	0.006644	0.000777	8.3	97.81	83.55	27.82	1.16	338.18,68.50	FR
Tobs31	22534233	99.4	92.14	16.89	99.36	0.005999	0.000777	9.39	97.99	88.57	39.37	1.51	327.90,65.80	FR
Tobs32	23009686	99.32	92.07	17.03	99.28	0.006148	0.000775	9.6	97.88	88.8	41.51	1.65	305.42,59.01	FR
Tobs33	24608648	99.3	90.56	29.36	99.2	0.005379	0.000817	10.25	98.11	90.59	46.27	2.07	309.78,60.41	FR
Tobs34	20847830	99.36	92.28	17.99	99.32	0.005813	0.000778	8.71	97.81	85.31	32.23	1.3	308.40,59.60	FR
Tobs35	24425497	99.4	92.09	16.73	99.36	0.005947	0.000783	10.18	98.04	90.78	47.53	1.97	313.20,63.22	FR
Tobs36	23377151	99.3	92.74	17.3	99.26	0.006123	0.000789	9.73	97.94	89.83	44.11	1.73	318.10,63.40	FR
Tobs37	23659799	98.77	90.83	18.35	98.72	0.005981	0.000772	9.81	97.93	89.36	42.66	1.75	313.31,61.40	FR
Toce01	16835453	97.91	89.08	15.89	97.73	0.018935	0.002129	7.01	94.47	69.02	16.03	0.71	329.16,124.46	FR
Toce02	31130412	97.99	88.78	15.21	97.84	0.019197	0.002177	12.78	95.59	90.37	66.01	6.29	295.73,113.65	FR
Toce03	34655867	97.77	88.57	16.28	97.64	0.018755	0.002188	14.18	95.66	91.28	72.6	11.53	279.76,103.94	FR
Toce04	33355895	97.85	88.8	16.2	97.69	0.020631	0.002181	13.65	95.67	90.34	68.44	11.01	287.16,101.85	FR
Toce05	33746209	97.81	88.55	16.52	97.66	0.019159	0.002192	13.76	95.7	91.22	71.36	9.5	295.42,116.67	FR
Toce06	32772114	97.71	88.68	15.7	97.56	0.018927	0.002166	13.39	95.66	90.84	69.18	8.55	300.63,118.57	FR
Toce07	32171879	97.87	88.91	15.1	97.73	0.018907	0.002171	13.2	95.66	90.83	68.52	7.82	305.10,112.62	FR
Toce08	31828991	97.12	87.97	15.42	96.97	0.019604	0.002167	12.95	95.65	90.61	66.96	6.88	308.48,112.00	FR
Toce09	30955753	97.53	88.76	17.56	97.39	0.018683	0.002186	12.63	95.56	90.11	64.89	6.44	293.40,110.22	FR
Toce10	28478465	98.25	89.4	16.67	98.1	0.019571	0.002169	11.75	95.45	88.73	58.46	4.46	305.35,120.63	FR
Toce11	25890210	96.79	87.76	15.55	96.65	0.018674	0.002163	10.53	95.27	86.55	48.16	2.47	304.10,117.56	FR
Toce12	27230667	98.58	89.1	16.11	98.43	0.019171	0.002175	11.24	95.43	88.11	54.09	3.39	299.62,118.85	FR
Trub01	30940336	99.14	90.12	14.24	99.01	0.01587	0.001827	12.82	96.46	90.59	64.53	8.08	281.03,101.57	FR
Trub02	32994771	98.88	89.32	15.55	98.77	0.015166	0.00182	13.59	96.53	91.8	69.81	9.05	261.50,86.68	FR
Trub03	31883558	98.82	89.59	15.25	98.71	0.015852	0.001805	13.15	96.49	91.12	66.86	8.62	269.07,94.19	FR
Trub04	31995060	99.08	89.79	16.1	98.97	0.015313	0.001824	13.22	96.39	89.85	65.02	10.12	250.61,85.20	FR
Trub05	33700878	99.17	89.74	15.05	99.04	0.015693	0.00182	13.93	96.63	91.53	70.23	11.72	286.49,105.38	FR
Trub06	31472417	99.14	89.45	15.03	99.02	0.015762	0.00182	13.03	96.45	90	64.05	9.03	259.91,87.89	FR
Trub07	39662171	99.33	90.71	15.9	99.23	0.015352	0.001867	16.41	96.55	91.28	74.34	26.6	258.17,96.68	FR
Trub08	32712008	98.99	89.6	14.55	98.86	0.016972	0.001807	13.5	96.55	91.02	67.53	10.44	256.85,87.38	FR
Trub09	34277950	99	89.43	15.52	98.88	0.015727	0.001807	14.1	96.72	92.54	73.08	10.9	285.95,120.20	FR
Trub10	37712994	98.64	88.74	13.94	98.39	0.022775	0.001742	15.35	96.96	93.32	79.49	15.1	316.91,128.28	FR
Trub11	21412644	99.56	91.23	15.8	99.46	0.012257	0.001757	9.04	95.74	81.73	34.75	1.82	249.61,56.10	FR
Trub12	37657153	99.38	90.93	10.54	99.21	0.011623	0.001753	15.69	96.56	93.52	82.31	16.31	280.75,65.59	FR
Trub13	25601096	99.5	91.11	14.07	99.38	0.011892	0.001757	10.76	95.99	88.04	50.95	2.95	266.52,60.34	FR
Trub14	35438644	99.39	90.66	10.48	99.21	0.011663	0.001741	14.77	96.54	93.1	78.33	12.25	275.54,62.68	FR
Trub15	39925610	99.37	90.35	9.86	99.22	0.011553	0.001757	16.6	96.66	93.81	84.42	20.64	267.03,60.85	FR
Trub16	24729424	99.49	90.64	14.17	99.38	0.011742	0.001766	10.38	96.06	86.98	46.88	2.64	261.26,60.81	FR
Trub17	35484343	99.36	91.54	10.73	99.18	0.01162	0.001743	14.79	96.53	93.17	79.38	13.06	283.24,64.89	FR
Trub18	35062062	99.43	91.37	10.65	99.27	0.011512	0.00175	14.64	96.47	92.97	77.81	12.59	261.76,58.02	FR
Trub19	35038611	99.41	90.62	10.73	99.24	0.011581	0.001747	14.6	96.5	93.07	77.94	11.27	282.23,65.90	FR
Trub20	27763338	99.31	91.34	12.78	99.18	0.012849	0.001754	11.61	96.19	89.91	59	4.15	268.15,61.26	FR
Trub21	20087170	99.48	91.2	12.63	99.36	0.01179	0.001777	8.46	95.74	79.92	29.21	1.41	270.45,62.20	FR
Trub22	25682896	99.45	91.15	13.33	99.35	0.011925	0.00173	10.8	96.1	88.41	51.7	2.99	275.46,63.50	FR
Trub23	32772198	99.25	90.23	10.35	99.09	0.01174	0.001768	13.67	96.47	92.44	72.58	8.11	277.92,66.16	FR
Trub24	26645854	99.23	91.2	12.85	99.14	0.011918	0.001744	11.17	96.1	88.97	55.12	3.5	265.75,62.83	FR
Trub25	41052336	99.34	90.98	10.31	99.16	0.01176	0.001749	17.07	96.65	93.88	86.11	24.15	281.92,63.97	FR
Trub26	23037995	99.48	91.61	12.84	99.39	0.011274	0.00171	9.7	95.91	85.71	42.24	1.97	278.16,62.31	FR
Trub27	20214027	99.5	90.4	15.99	99.38	0.01191	0.001769	8.51	95.76	79.58	28.85	1.5	267.16,61.83	FR
Trub28	24185006	99.09	90.16	14	98.98	0.012011	0.001734	10.12	95.99	86.13	44.56	2.41	264.03,60.99	FR
Trub29	33238418	99.45	91.77	11.01	99.29	0.011461	0.001741	13.92	96.37	92.39	74.35	10.25	260.12,56.92	FR
Trub30	37186537	99.34	90.46	10.53	99.17	0.011681	0.001747	15.47	96.64	93.53	81.36	14.86	280.26,62.53	FR
Trub31	33774743	99.3	90.24	13.87	99.17	0.011603	0.001788	14.1	96.47	92.64	74.12	9.79	260.65,58.48	FR
Trub32	20759580	99.46	91.6	14.97	99.35	0.011502	0.00176	8.77	95.69	81.06	32.69	1.54	259.66,55.63	FR
Trub33	29423501	99.49	91.07	11.12	99.34	0.011705	0.00176	12.34	96.27	91.16	64.34	5.17	271.06,60.89	FR
Trub34	23920763	99.13	90.2	14.45	99.01	0.011985	0.001773	10.01	96.04	86.18	43.31	2.23	268.38,58.84	FR
Trub35	28302091	99.4	90.86	13.67	99.29	0.012246	0.001695	11.9	96.11	89.54	60.04	4.85	274.07,57.37	FR
Trub36	22472784	99.41	90.82	14.87	99.3	0.011774	0.001776	9.45	95.84	84.07	38.39	1.89	261.63,58.90	FR
Trub37	33872265	99.25	91.12	10.74	99.09	0.011347	0.001703	14.17	96.35	92.27	74.67	10.97	259.57,54.58	FR
Trub38	26717713	99.46	91.25	13.42	99.34	0.011947	0.001705	11.25	96.1	88.98	55.87	3.54	284.71,61.30	FR
Trub39	34759980	99.4	90.92	9.7	99.26	0.011541	0.001748	14.56	96.42	92.57	76.37	12.04	264.85,58.97	FR
Trub40	140039016	99.22	89.84	1.9	99.04	0.014656	0.001439	38.92	97.4	95.4	93.3	87.21	367.51,119.52	FR
Trub41	217142040	99.34	90.27	2.79	99.18	0.012332	0.001463	60.41	97.66	96.27	95.16	92.9	359.12,101.76	FR
Trub42	189076241	99.29	90.32	2.21	99.12	0.012867	0.001456	52.64	97.59	96.07	94.72	91.71	392.02,115.43	FR
Trub43	228304029	99.32	90.31	2.34	99.18	0.012235	0.001467	63.48	97.73	96.4	95.36	93.3	339.01,99.41	FR
Trub44	219961901	99.31	90.27	2.48	99.16	0.01204	0.00147	61.21	97.68	96.34	95.26	93.08	336.94,95.84	FR
Trub45	234555487	99.16	90.13	2.66	99.01	0.011997	0.001473	65.06	97.73	96.44	95.44	93.49	335.53,100.84	FR
Trub46	243704628	99.37	90.25	2.84	99.23	0.012009	0.001464	67.71	97.75	96.46	95.48	93.61	331.42,103.82	FR
Trub47	200181643	99.23	90.18	2.43	99.07	0.012543	0.001453	55.56	97.69	96.26	95.06	92.48	368.09,123.03	FR
Trub48	214403229	99.2	90.13	2.6	99.04	0.012682	0.001464	59.49	97.66	96.27	95.11	92.69	380.56,125.34	FR
Trub49	177395650	99.27	90	2.36	99.09	0.01268	0.001462	49.16	97.69	96.13	94.77	91.61	375.99,120.99	FR
Trub50	231239642	99.16	90.14	2.48	99.01	0.014726	0.001431	64.1	97.69	96.21	94.97	92.48	325.66,96.72	FR
Trub51	231324032	99.16	90.09	2.61	99	0.012367	0.001449	64.26	97.71	96.38	95.33	93.25	360.72,98.51	FR
Trub52	189689705	99.2	90.19	2.31	99.04	0.012719	0.001458	52.69	97.61	96.11	94.79	91.86	381.14,113.26	FR
Trub53	194553393	99.12	90.24	2.29	98.95	0.012559	0.001466	54.04	97.62	96.14	94.89	92.15	379.96,104.24	FR
Trub54	212468018	99.2	90.29	2.35	99.05	0.012335	0.00146	59.1	97.65	96.26	95.12	92.77	343.98,97.32	FR
Trub55	212257606	99.2	90.25	2.31	99.05	0.012646	0.001455	58.93	97.7	96.31	95.15	92.75	368.73,120.14	FR
Trub56	211636510	99.2	90.15	2.38	99.04	0.012304	0.001459	58.9	97.68	96.26	95.13	92.81	359.15,96.97	FR
Trub57	218013115	97.45	88.65	2.56	97.22	0.012097	0.001468	59.28	97.78	96.35	95.25	93.03	346.02,102.72	FR
Trub58	254429185	99.23	90.49	2.46	99.08	0.012037	0.00145	70.68	97.75	96.5	95.54	93.74	330.88,98.83	FR
Trub59	228574682	99.06	90.02	2.29	98.9	0.012284	0.001461	63.39	97.69	96.39	95.32	93.18	356.03,100.39	FR
Trub60	212059907	99.22	90.46	2.45	99.06	0.012497	0.001448	58.97	97.6	96.21	95.05	92.65	369.56,109.01	FR
Trub61	230876842	99.3	90.37	2.41	99.15	0.013488	0.001435	64.24	97.63	96.28	95.17	92.96	334.74,100.10	FR
Trub62	222078209	99	90.34	2.48	98.84	0.013495	0.001438	61.59	97.67	96.25	95.1	92.79	343.90,101.85	FR
Trub63	178379911	99.31	90.39	2.08	99.14	0.014089	0.001436	49.61	97.47	95.88	94.44	91.17	346.72,99.09	FR
Trub64	209319373	99	90.05	2.44	98.84	0.014767	0.001441	57.94	97.65	96.12	94.82	92.11	331.36,99.31	FR
Trub65	227821995	99.17	90.1	2.75	99.02	0.014735	0.001438	63.06	97.72	96.24	95.03	92.61	317.38,100.92	FR
Trub66	169961953	99.2	90.29	1.84	99.03	0.012463	0.001442	47.38	97.4	95.74	94.18	90.51	347.15,95.23	FR
Trub67	186350754	99.21	90.42	1.91	99.06	0.012149	0.001441	51.8	97.52	95.99	94.63	91.61	323.62,101.28	FR
Trub68	165211881	99.21	90.37	1.9	99.04	0.012548	0.001443	46.08	97.41	95.73	94.13	90.27	359.04,99.28	FR
Trub69	163985811	98.91	89.86	1.75	98.75	0.014247	0.00143	45.48	97.47	95.72	94.07	90.06	317.59,100.49	FR
Trub70	111459343	99.1	89.96	1.42	98.91	0.014395	0.001423	31.1	97.1	94.8	92.11	81.82	344.83,112.15	FR
Trub71	142883091	99.02	89.85	1.75	98.85	0.014412	0.00142	39.76	97.32	95.43	93.57	88.49	326.75,92.99	FR
Trub72	202965774	99.25	90.39	2.15	99.09	0.013414	0.001443	56.53	97.56	96.1	94.86	92.25	335.66,95.62	FR
Trub73	169482486	99.23	89.97	2.37	99.07	0.013686	0.001456	47.08	97.54	95.92	94.42	90.79	342.80,109.04	FR
Trub74	205680530	99.26	90.36	2.14	99.1	0.0135	0.001448	57.04	97.61	96.19	94.98	92.43	338.91,109.01	FR
Trub75	234633877	99.34	90.51	2.27	99.19	0.013782	0.001441	65.27	97.7	96.32	95.21	93	346.98,97.56	FR
Trub76	216975035	99.4	90.5	2.31	99.24	0.014223	0.001437	60.48	97.59	96.13	94.89	92.31	374.43,108.58	FR
Trub77	232263151	99.35	90.47	2.44	99.2	0.013327	0.001437	64.41	97.68	96.31	95.22	93.08	325.87,102.65	FR
Trub78	155306207	99.05	89.99	1.63	98.88	0.012645	0.001444	43.22	97.41	95.67	93.96	89.65	347.72,98.73	FR
Trub79	182754675	99.39	90.38	2.01	99.24	0.012252	0.001455	50.97	97.49	95.95	94.53	91.29	327.69,98.28	FR
Trub80	203686251	99.2	90.15	2.14	99.04	0.014801	0.001434	56.51	97.61	96.03	94.66	91.72	339.28,98.36	FR
Trub81	198585510	99.18	90.12	2.02	99.03	0.014601	0.001435	55.18	97.51	95.94	94.53	91.48	323.00,96.43	FR
Trub82	244547955	99.24	90.13	2.34	99.1	0.014736	0.001442	67.76	97.7	96.35	95.23	93.01	312.88,97.95	FR
Trub83	231232120	99.16	90.19	2.22	99.02	0.014503	0.001439	64.11	97.63	96.23	95.05	92.68	318.83,97.86	FR
Trub84	213319045	99.25	90.13	2.16	99.1	0.014731	0.001429	59.03	97.61	96.16	94.92	92.38	311.71,98.58	FR
Trub85	158613125	99.07	90.1	1.75	98.91	0.014142	0.001425	44.12	97.37	95.58	93.9	89.74	318.22,99.82	FR
Trub86	121032739	99.04	90.06	1.58	98.86	0.014419	0.001418	33.72	97.18	95.03	92.67	84.8	335.12,99.58	FR
Trub87	137070396	99.11	90.2	1.67	98.93	0.014353	0.001424	38.17	97.29	95.29	93.25	87.38	332.41,99.90	FR
Trub88	140794811	99.07	90.07	1.71	98.89	0.014391	0.00143	39.23	97.3	95.31	93.3	87.61	342.12,98.30	FR
Trub89	149700746	98.97	90.26	1.6	98.8	0.012406	0.001443	41.6	97.36	95.56	93.78	89.09	346.07,99.53	FR
Trub90	145099311	99.08	90.1	1.59	98.91	0.01427	0.001425	40.42	97.29	95.37	93.41	88.09	331.22,99.58	FR
Trub91	146444193	99.26	90.15	1.74	99.09	0.012404	0.001437	40.89	97.33	95.5	93.69	88.8	348.99,98.05	FR
Trub92	69538236	99.23	89.82	1.06	99.03	0.013254	0.001437	19.45	96.76	93.07	86.02	41.4	377.97,113.49	FR
Trub93	201689701	99.11	90.25	2.19	98.97	0.01215	0.00144	56.04	97.53	96.04	94.75	92.01	320.89,97.53	FR
Trub94	163279321	99.25	90.4	1.75	99.09	0.012328	0.001447	45.41	97.5	95.82	94.25	90.43	329.25,97.60	FR
Trub95	175833639	99.28	90.42	2	99.12	0.012347	0.001449	48.97	97.5	95.9	94.45	91.06	341.18,102.19	FR
Trub96	163299350	99.13	90.24	1.82	98.96	0.01254	0.001443	45.36	97.42	95.74	94.16	90.32	339.03,103.81	FR
Txan01	24759116	99.33	89.25	14.82	99.2	0.017501	0.002039	10.28	95.62	85.12	44.44	2.43	289.54,108.11	FR
Txan02	30298151	99.41	90.2	16.32	99.29	0.017276	0.002122	12.59	95.58	83.83	52.9	12.8	267.36,96.42	FR
Txan03	27695789	99.39	90.28	15.51	99.28	0.017052	0.002061	11.49	95.33	80.88	47.76	9.59	261.16,96.38	FR
Txan04	28701697	98.95	90.2	15.48	98.81	0.017572	0.002018	11.87	95.79	86.61	56.45	6.62	274.35,103.88	FR
Txan05	24671534	98.74	89.65	12.72	98.63	0.017632	0.002023	10.19	95.37	83.65	43.96	2.79	227.09,79.40	FR
Txan06	28421077	98.75	89.23	15.19	98.59	0.018375	0.001993	11.68	95.96	88.6	56.67	4.44	257.50,91.74	FR
Txan07	30151883	98.74	89.56	16.7	98.64	0.016591	0.002002	12.4	96.01	89.6	61.75	6.19	240.13,81.62	FR
Txan08	27710294	99.06	90.66	15.84	98.95	0.016562	0.002032	11.54	95.6	86.15	54.09	6.11	255.83,84.23	FR
Txan09	28469447	98.88	89.98	14.61	98.77	0.017039	0.002002	11.78	95.7	88.33	57.08	5.01	250.74,85.11	FR

## Sheet: Table S13
Table S13 The result of Dsuite analysis of this study
P1	P2	P3	Dstatistic	Z-score	p-value	f4-ratio	BBAA	ABBA	BABA	Sum	BBAA-ratio	ABBA ratio	BABA ratio	ABBA-BABA ratio
T. fla	T. obl	T. xan	0.343393	132.967	0	0.160847	159928	158720	77577	396225	0.403629	0.40058	0.19579	0.20479
T. bim	T. obl	T. xan	0.341533	131.09	0	0.158795	164855	156947	77034.7	398837	0.41334	0.393512	0.193148	0.200363
T. nip	T. fla	T. rub	0.302721	66.7516	0	0.127875	144139	142841	76455.4	363435	0.396601	0.39303	0.210369	0.182661
T. nip	T. bim	T. rub	0.288932	66.9424	0	0.120319	148883	139324	76861.3	365068	0.407822	0.381638	0.21054	0.171099
T. obl	T. fla	T. obs	0.205492	106.363	0	0.0858397	157067	116241	76611.5	349920	0.448866	0.332194	0.21894	0.113253
T. obl	T. bim	T. obs	0.197098	94.8367	0	0.081028	163348	113602	76193.6	353144	0.462554	0.321688	0.215758	0.10593
T. obl	T. fla	T. rub	0.19422	66.4297	0	0.0732126	171650	109958	74192.5	355800	0.482433	0.309044	0.208523	0.100521
T. rub	T. bim	T. oce	0.159286	37.3703	0	0.0427777	134895	118083	85633.5	338612	0.398377	0.348727	0.252896	0.0958311
T. rub	T. fla	T. oce	0.153185	37.3011	0	0.0403485	137780	115202	84595.8	337578	0.408143	0.341261	0.250596	0.0906641
T. obl	T. bim	T. rub	0.176285	67.4433	0	0.0651823	178551	106237	74394.7	359183	0.497104	0.295774	0.207122	0.0886521
T. nip	T. obl	T. rub	0.150576	44.1501	0	0.0589816	176194	116987	86366.6	379548	0.464221	0.308227	0.227551	0.080676
T. oce	T. xan	T. obs	0.00756782	2.83132	0.0046356	0.00234293	217162	74361.1	73244	364767	0.595344	0.203859	0.200797	0.0030625
T. nip	T. obl	T. obs	0.140341	48.8246	0	0.0604282	162835	120629	90937.6	374402	0.434921	0.322191	0.242888	0.0793036
T. rub	T. bim	T. xan	0.127884	30.2939	0	0.0492942	130582	115076	88980.2	334638	0.390218	0.343882	0.2659	0.0779821
T. rub	T. fla	T. xan	0.124171	30.2497	0	0.0469705	133218	112559	87693.2	333470	0.39949	0.337538	0.262972	0.0745668
T. rub	T. obs	T. oce	0.105999	38.2902	0	0.025482	140157	100843	81513.3	322513	0.434577	0.312679	0.252744	0.0599346
T. nip	T. bim	T. xan	0.0741073	9.23317	0	0.0316752	144370	119304	102842	366516	0.393898	0.325508	0.280593	0.0449148
T. oce	T. xan	T. bim	0.00832016	3.197	0.00138863	0.00336388	208632	79139.4	77833.4	365605	0.570649	0.216462	0.212889	0.00357216
T. oce	T. xan	T. fla	0.0123346	4.53202	5.84216e-06	0.00562811	209472	78749.1	76830.1	365051	0.573815	0.215721	0.210464	0.0052568
T. fla	T. bim	T. nip	0.0378414	15.4713	0	0.00795192	328083	59490.7	55152.4	442726	0.741052	0.134374	0.124575	0.00979906
T. fla	T. bim	T. obl	0.0519393	27.3998	0	0.0208805	273682	67845.2	61145.5	402673	0.679664	0.168487	0.151849	0.0166381
T. fla	T. obs	T. rub	0.0275828	6.95403	3.54995e-12	0.0120582	117101	101694	96234.8	315030	0.371714	0.322808	0.305478	0.0173292
T. oce	T. xan	T. rub	0.0532173	14.7509	0	0.0151394	231383	75794.5	68135	375312	0.616508	0.20195	0.181542	0.0204083
T. nip	T. fla	T. xan	0.0681847	8.68712	3.68629e-18	0.0293077	141273	119316	104084	364673	0.387396	0.327186	0.285417	0.0417689
T. rub	T. obs	T. xan	0.0701552	26.82	0	0.0241552	135726	97528.3	84741.1	317995	0.426817	0.306697	0.266485	0.0402119
T. obs	T. bim	T. xan	0.0697084	14.9617	0	0.0257631	140186	102112	88803.4	331101	0.423393	0.308401	0.268206	0.0401949
T. obs	T. bim	T. oce	0.0679318	15.7786	0	0.017747	142503	103123	90003.3	335629	0.424585	0.307253	0.268163	0.0390899
T. obs	T. fla	T. xan	0.0642733	13.9514	0	0.0233826	141525	99998.9	87920.7	329445	0.429587	0.303538	0.266876	0.0366623
T. obs	T. fla	T. oce	0.0593424	14.2023	0	0.0152538	144093	100648	89372	334113	0.43127	0.301239	0.26749	0.0337491
T. nip	T. bim	T. oce	0.0238892	2.99928	0.00270617	0.00741606	142633	116262	110837	369732	0.385774	0.314449	0.299777	0.0146728
T. nip	T. fla	T. oce	0.0156751	2.01674	0.0437231	0.00489658	139927	116050	112468	368445	0.379777	0.314972	0.30525	0.00972194
T. bim	T. fla	T. rub	0.0377783	21.0998	0	0.00859019	328110	53881.9	49959	431951	0.7596	0.124741	0.115659	0.00908182
T. bim	T. fla	T. obs	0.020528	15.6073	0	0.00523616	308581	55218.5	52997	416796	0.740364	0.132483	0.127153	0.00532994
T. xan	T. oce	T. nip	0.0607117	18.4455	0	0.0166982	221234	85009.9	75278.5	381522	0.579872	0.222818	0.197311	0.0255068
T. xan	T. obl	T. rub	0.0527035	10.8453	0	0.0195856	193715	97466.5	87707.2	378889	0.511272	0.257243	0.231485	0.0257577
T. bim	T. obs	T. rub	0.0470586	11.6739	0	0.0205449	117564	104379	94997.1	316940	0.370934	0.329334	0.299732	0.0296015
T. fla	T. bim	T. oce	0.0180667	13.7425	0	0.00253187	346895	51931.1	50087.9	448914	0.772743	0.115682	0.111576	0.00410591
T. obs	T. xan	T. nip	0.0554374	9.27889	0	0.0211026	122743	119589	107026	349358	0.351339	0.342311	0.306351	0.0359602
T. fla	T. bim	T. xan	0.01216	10.1652	0	0.00243857	344856	51197.9	49967.8	446022	0.773182	0.114788	0.11203	0.00275794
T. nip	T. oce	T. rub	0.0610128	14.0075	0	0.0254287	141808	114784	101583	358175	0.395918	0.320469	0.283613	0.0368563
T. xan	T. obl	T. obs	0.0728196	13.3584	0	0.0293785	182184	102938	88963.4	374085	0.487012	0.275172	0.237816	0.0373567
T. oce	T. obl	T. obs	0.0791709	16.1459	0	0.0316527	204634	102853	87762.2	395249	0.517734	0.260223	0.222043	0.0381805
T. nip	T. oce	T. obs	0.0645481	12.6947	0	0.0297144	128089	120395	105795	354279	0.361548	0.339831	0.298621	0.0412105
T. oce	T. obl	T. rub	0.0956759	20.4007	0	0.034429	218522	99739.9	82321.1	400583	0.54551	0.248987	0.205503	0.0434836
T. bim	T. obl	T. nip	0.0799516	17.9401	0	0.032899	165206	120257	102451	387914	0.425883	0.310009	0.264108	0.0459019
T. rub	T. obs	T. obl	0.0875957	19.4904	0	0.0406443	129772	105549	88547.1	323868	0.400694	0.325901	0.273405	0.0524964
T. rub	T. obs	T. nip	0.096632	26.9632	0	0.029239	155658	101743	83812.7	341214	0.456189	0.29818	0.245631	0.0525486
T. xan	T. oce	T. obl	0.0896789	53.1287	0	0.0700081	163949	136903	114369	415221	0.394848	0.329711	0.275441	0.0542699
T. fla	T. obl	T. nip	0.0985248	23.4078	0	0.0405897	161700	123450	101306	386456	0.418418	0.319441	0.262141	0.0573002
T. nip	T. xan	T. rub	0.0940389	22.9476	0	0.0401828	130979	121346	100485	352810	0.371245	0.343941	0.284813	0.0591281
T. oce	T. obl	T. nip	0.21402	28.2453	0	0.0865625	200259	140684	91081.9	432025	0.463536	0.325639	0.210826	0.114813
T. obs	T. fla	T. nip	0.238583	102.561	0	0.0835719	148712	129144	79391	357247	0.416272	0.361498	0.22223	0.139268
T. xan	T. obl	T. nip	0.256201	36.3885	0	0.101812	182504	145463	86128.8	414096	0.440729	0.351279	0.207992	0.143286
T. obs	T. bim	T. nip	0.254435	101.476	0	0.090859	146351	133342	79250.9	358944	0.407727	0.371484	0.220789	0.150695
T. oce	T. obl	T. fla	0.35843	94.086	0	0.247149	181015	159689	75419.3	416123	0.435003	0.383754	0.181243	0.202511
T. oce	T. obl	T. bim	0.372301	101.726	0	0.229558	178886	164260	75133.7	418280	0.427671	0.392704	0.179625	0.213078

## Sheet: Table S14
Table S14 The result of Hyde analysis of this study
P1	Hybrid	P2	Zscore	Pvalue	Gamma	AAAA	AAAB	AABA	AABB	AABC	ABAA	ABAB	ABAC	ABBA	BAAA	ABBC	CABC	BACA	BCAA	ABCD
T. xan	T. obs	T. obl	3.55696	0.00018763	0.263261	141019031	584534	451433	211114	3996	486937	205489	4546	207499	33289271	148154	3694	121416	127987	1267
T. obl	T. nip	T. ret	4.65528	1.62e-06	0.978315	140652212	703532	604478	202609	5763	532971	199688	5415	331469	33137896	193185	6466	152085	136816	1783
T. rub	T. bim	T. ret	5.54411	1.48e-08	0.970928	141007448	700884	408989	171126	4125	433351	167944	4127	274216	33288658	182183	3592	106745	111737	1243
T. xan	T. rub	T. obl	6.29644	1.53e-10	0.647589	141011884	588155	458580	207248	4241	484295	203732	4506	210193	33289874	149323	3642	122570	126904	1221
T. obs	T. rub	T. xan	7.83765	2.33e-15	0.934392	141169833	519502	433732	174109	3361	430206	169662	3369	232996	33363612	138266	3341	111650	111669	1060
T. oce	T. obl	T. rub	10.9293	0	0.140595	140849988	462339	578662	245680	4718	646191	205465	4611	212044	33213698	124614	5687	146538	164648	1485
T. obs	T. bim	T. rub	11.1887	0	0.71723	141295659	429489	393676	178895	2818	412673	173064	2869	187854	33456436	114172	2710	105374	109726	953
T. obs	T. obl	T. oce	11.7999	0	0.85789	140859280	646688	576773	212054	5742	453047	204959	4620	247790	33215642	164940	4497	146210	122660	1466
T. xan	T. rub	T. ret	12.1082	0	0.872979	140919844	680195	467521	198008	4540	496593	190922	5018	239622	33238649	171119	4016	122193	126690	1438
T. nip	T. obl	T. oce	12.2979	0	0.927553	140707821	647923	522799	209943	5332	604506	202325	6019	299860	33186332	176358	6401	134923	154081	1745
T. obs	T. xan	T. ret	15.9756	0	0.85237	140915895	687670	491871	200011	5090	471470	190727	4346	244330	33227546	173048	4030	124700	124207	1427
T. nip	T. obl	T. bim	16.2511	0	0.103234	141016762	338982	473531	261078	3465	629601	179605	3644	188984	33374761	98805	4876	121556	169521	1197
T. fla	T. obl	T. nip	17.4431	0	0.880778	141060987	631858	483703	187624	4939	294757	177679	3313	251150	33385179	167869	3221	123179	89747	1163
T. xan	T. bim	T. ret	17.9671	0	0.888544	140964634	690149	422731	188320	4274	476165	178021	4785	260126	33261810	176735	3940	111933	121391	1354
T. oce	T. fla	T. bim	18.319	0	0.0227529	141308115	241660	179076	410374	2162	732811	84037	2488	91635	33488267	61404	2117	48078	213437	707
T. nip	T. obl	T. xan	18.9525	0	0.862857	140860822	494922	523912	209829	4333	609642	198504	4704	269757	33251270	141523	5975	134580	155077	1518
T. fla	T. bim	T. obl	19.7352	0	0.959443	141469029	571897	223816	102367	2002	177334	93789	1705	296718	33651671	163689	1697	58738	51322	594
T. oce	T. obl	T. ret	20.6733	0	0.811606	140622683	689644	594477	228453	6130	634007	215873	6387	270068	33102466	177822	6361	151451	158750	1796
T. xan	T. fla	T. bim	21.0123	0	0.0292561	141475129	243422	179654	369922	1981	565797	82774	1989	91428	33568022	61856	1746	47875	174134	639
T. oce	T. nip	T. ret	25.4854	0	0.749722	140554420	676200	662740	241530	6497	630763	225982	6453	272557	33075265	175758	7116	168543	160526	2018
T. nip	T. obs	T. ret	29.2182	0	0.697439	140724765	671964	460418	231851	4820	683001	214602	6205	254363	33138014	171776	5049	124705	173108	1727
T. nip	T. xan	T. rub	29.7785	0	0.327895	140918907	465827	470892	234258	3934	681132	199486	4756	216450	33241621	126283	5191	122731	173511	1389
T. obs	T. rub	T. ret	29.8055	0	0.877099	140978588	710747	429178	177716	4308	437849	161324	4064	278308	33272263	184303	3673	109386	113368	1293
T. rub	T. fla	T. ret	30.7031	0	0.890912	141080928	709224	335509	163327	3584	427866	147058	4035	279926	33327487	184788	3367	88802	109303	1164
T. obs	T. xan	T. nip	30.9643	0	0.63616	140924552	679013	472177	219595	5200	460182	201733	4628	232964	33239098	172862	3943	123322	125661	1438
T. bim	T. fla	T. ret	32.1427	0	0.965008	141261041	779885	179758	90946	2124	247753	77933	2499	436807	33446688	228583	2237	46900	62483	731
T. obl	T. obs	T. ret	34.8901	0	0.793451	140809814	696154	446876	211149	4601	597952	190990	5627	268430	33180835	179107	4524	117844	150989	1476
T. obs	T. bim	T. ret	36.1878	0	0.870041	141012377	712771	395389	175895	4105	428422	156228	3956	287893	33284189	186380	3515	102556	111437	1255
T. xan	T. fla	T. ret	42.8308	0	0.796021	141026986	691565	360379	187312	3866	481808	164057	4695	254809	33290519	175978	3614	97188	122286	1306
T. nip	T. xan	T. ret	45.1136	0	0.683914	140713645	671089	471538	232223	5323	673720	205613	6041	263189	33147818	173347	5504	123890	171723	1705
T. nip	T. xan	T. oce	47.4025	0	0.146658	140842999	541735	387621	316756	4707	716699	163035	5640	189454	33260579	134321	4614	99966	196818	1424
T. obl	T. xan	T. ret	51.3517	0	0.708398	140784149	686315	472541	220376	5213	603216	190835	5593	262600	33177456	176120	5090	121378	153932	1554
T. nip	T. rub	T. ret	52.2837	0	0.546653	140726015	663784	459168	239918	4933	690422	206208	6143	246856	33147689	169293	5135	123424	175740	1640
T. oce	T. obs	T. ret	53.9315	0	0.590088	140748996	687057	468164	232282	4888	658770	199480	6234	246700	33146965	173146	4966	123345	163726	1649
T. oce	T. xan	T. obl	54.9971	0	0.829052	140922961	636737	389366	188146	4177	547503	157991	4916	304235	33292935	176983	4529	99430	135095	1364
T. nip	T. obl	T. rub	55.5589	0	0.734746	140873546	482198	516253	217711	4110	622633	185828	4389	274143	33247333	141074	5997	130677	158982	1494
T. oce	T. bim	T. obl	56.7466	0	0.158722	140974941	512250	337386	312668	4142	671422	150383	4758	181001	33309848	129533	3844	90125	182844	1223
T. obs	T. obl	T. nip	60.6244	0	0.280895	140882056	623912	514673	273809	6087	473688	184673	4265	219491	33249404	159477	3910	130076	139337	1510
T. xan	T. bim	T. rub	62.3449	0	0.340416	141210095	444688	389944	222264	3117	498237	157545	3189	190947	33390197	117527	3349	101648	132596	1025
T. obl	T. rub	T. ret	63.6708	0	0.673159	140809582	686597	447108	220565	4742	606855	183967	5571	259344	33188657	176025	4707	117045	154125	1478
T. nip	T. bim	T. ret	64.3743	0	0.764388	140800535	689758	384648	214456	4421	640264	177606	5591	297157	33195079	183686	4992	104636	161986	1553
T. obs	T. fla	T. rub	64.9508	0	0.701963	141398816	443019	290519	165750	2433	391336	133424	2516	209561	33523266	121263	2340	78184	103185	756
T. bim	T. fla	T. rub	65.055	0	0.906195	141538900	502026	169432	101770	1626	251252	75279	1654	331193	33625113	155772	1795	44665	65318	573
T. obs	T. fla	T. ret	65.2371	0	0.855292	141108692	733143	299074	156305	3323	400102	123640	3534	316705	33341401	195984	3023	77932	102411	1099
T. nip	T. bim	T. oce	66.5409	0	0.697998	140851909	638384	378711	220466	4348	635282	182254	5925	270571	33237227	168124	4914	104099	162689	1465
T. oce	T. bim	T. rub	68.8412	0	0.256731	141042222	444969	386428	264240	3528	666110	156489	3964	193707	33308644	118031	4105	100568	172173	1190
T. oce	T. rub	T. ret	69.7673	0	0.491855	140750284	678366	466876	240916	4945	666153	191752	6017	239340	33155846	170515	4943	122192	166585	1638
T. obs	T. bim	T. oce	70.0369	0	0.756449	141056226	668922	379827	191438	4124	430965	153710	3931	270890	33313996	173576	3479	99105	114948	1231
T. obs	T. bim	T. xan	70.9108	0	0.673481	141221986	503162	381579	190487	3323	432797	152616	3193	230729	33392888	134845	3017	99420	115296	1030
T. oce	T. fla	T. obl	71.8366	0	0.198867	141022747	527028	289580	298178	3854	670098	144362	4876	182544	33326250	132512	3625	79744	179770	1200
T. obs	T. xan	T. oce	73.227	0	0.203631	141043872	559693	392181	300347	4444	515826	146889	3828	186128	33321983	136813	3380	97939	151823	1222
T. oce	T. xan	T. bim	73.2847	0	0.746445	141099480	460218	387711	190702	3276	555303	151405	3702	267092	33370886	136175	4168	98091	137083	1076
T. obl	T. bim	T. ret	74.7494	0	0.836801	140917987	728376	338703	179641	3887	522812	139852	4727	343870	33261091	200399	4224	88726	130789	1284
T. xan	T. bim	T. obl	75.3832	0	0.231661	141135393	519390	335071	276469	3785	510970	144257	3744	184120	33383147	131404	3040	88772	145744	1062
T. fla	T. xan	T. oce	76.0923	0	0.272166	141159737	558814	390038	256364	4158	399961	148194	3402	188643	33395286	137377	3008	97826	122503	1057
T. oce	T. xan	T. ret	77.6105	0	0.826298	140828012	731686	389148	188161	4380	559353	146039	5018	346413	33226514	201226	4670	97237	137089	1422
T. nip	T. fla	T. oce	79.6641	0	0.657404	140905185	639505	325435	219602	4091	644590	173802	6029	261687	33257669	166681	4490	92109	164035	1458
T. oce	T. xan	T. rub	80.6134	0	0.779936	141038368	521330	390282	188079	3328	561671	144932	3807	297851	33323621	152681	4400	97148	137690	1180
T. xan	T. fla	T. rub	81.2207	0	0.315851	141280525	438026	319514	229092	2951	509627	137884	3049	179992	33427029	114285	2914	84477	136080	923
T. nip	T. bim	T. xan	81.8199	0	0.547585	141009622	480671	375112	224955	3458	645161	173786	4514	235719	33308437	131766	4494	102131	165279	1263
T. oce	T. fla	T. rub	85.7994	0	0.250375	141111941	437834	316709	271637	3266	678211	137320	3805	182182	33344605	114519	3529	83776	175959	1075
T. nip	T. fla	T. ret	87.5523	0	0.705191	140857016	687674	328167	216872	4089	651778	167077	5566	286188	33218657	181192	4447	91587	164588	1470
T. oce	T. bim	T. ret	87.8092	0	0.618215	140797471	689720	419689	229752	4755	643328	177383	5852	262183	33181300	176899	4925	111107	160469	1535
T. obs	T. fla	T. oce	89.6542	0	0.797662	141148449	693386	287604	167742	3356	401326	122441	3509	301028	33368778	184284	2980	75592	104786	1107
T. nip	T. fla	T. xan	90.2415	0	0.506827	141063409	481281	321325	224533	3270	655142	164754	4525	226188	33329762	130087	4044	89838	167011	1199
T. xan	T. fla	T. obl	92.1626	0	0.281651	141183443	535108	287021	261047	3489	509402	137384	3774	185870	33400715	134721	2858	78077	142436	1023
T. obs	T. fla	T. xan	92.8723	0	0.750026	141315176	526659	288389	167579	2734	403375	121110	2791	260536	33448302	145252	2632	75512	105425	896
T. obl	T. fla	T. ret	100.145	0	0.787573	140968318	724527	288372	183779	3598	540476	131032	4758	326592	33281363	196243	3838	77274	134975	1223
T. oce	T. fla	T. ret	107.276	0	0.585599	140859315	690460	357845	229468	4299	649479	164044	5813	256496	33208993	175817	4461	96753	161656	1469
T. obl	T. bim	T. rub	123.335	0	0.656236	141175136	471227	321043	198370	2818	533196	130894	3301	259704	33409625	136031	3493	83507	137062	961
T. nip	T. bim	T. rub	126.325	0	0.442696	141037744	452549	352055	248247	3223	670588	148839	4034	227804	33322102	126016	4381	92897	174708	1181
T. obs	T. bim	T. nip	131.171	0	0.577505	141050224	674924	346505	224533	4351	440069	144657	3880	253839	33328271	176352	3181	91225	123118	1239
T. obs	T. bim	T. obl	132.98	0	0.36981	141189450	535698	316518	255303	3568	456913	128563	3130	202937	33417446	138079	2776	82363	132611	1013
T. nip	T. fla	T. rub	136.663	0	0.384062	141101862	442828	287937	258119	3072	688290	132246	3885	210733	33354208	121096	3750	77384	179874	1084
T. obs	T. fla	T. bim	145.695	0	0.198895	141576841	264994	148307	308720	1675	464085	61797	1394	123102	33658759	72229	1419	37906	144599	541
T. obs	T. fla	T. nip	147.498	0	0.682384	141136024	705811	260705	194501	3496	408666	115169	3441	285610	33379965	188515	2813	69019	111571	1062
T. obl	T. fla	T. rub	156.435	0	0.561446	141233660	459185	262519	210529	2701	556492	116586	3188	236854	33437875	129469	3047	69565	143797	901
T. obs	T. fla	T. obl	186.66	0	0.534521	141269369	572466	236599	219176	2927	423476	101069	2731	236694	33465616	151780	2456	61687	119406	916

## Sheet: Table S15
Table S15 The result of enrichment analysis of positive selection genes under the branch model
GroupID	Category	Term	Description	LogP	Log(q-value)	InTerm_InList	Genes	Symbols
1_Summary	GO Biological Processes	GO:0019439	aromatic compound catabolic process	-5.01333	-1.12887	23/206	30505,378962,393906,394008,436904,436919,436947,448949,449551,449918,553261,555838,559535,561410,562399,565575,565659,567505,568176,568568,100005551,100332172,100334830	dbh,pah,nt5e,xrn1,dffa,ada,dnase1,cnot1,hint1,cnot10,smg5,dhx34,dna2,tat,enpp1,smg7,edc4,drosha,dcp1b,rc3h1a,entpd3,ttc37,kynu
1_Member	GO Biological Processes	GO:0019439	aromatic compound catabolic process	-5.01333	-1.12887	23/206	30505,378962,393906,394008,436904,436919,436947,448949,449551,449918,553261,555838,559535,561410,562399,565575,565659,567505,568176,568568,100005551,100332172,100334830	dbh,pah,nt5e,xrn1,dffa,ada,dnase1,cnot1,hint1,cnot10,smg5,dhx34,dna2,tat,enpp1,smg7,edc4,drosha,dcp1b,rc3h1a,entpd3,ttc37,kynu
1_Member	GO Biological Processes	GO:1901361	organic cyclic compound catabolic process	-4.5498	-1.12887	23/220	30505,378962,393906,394008,436904,436919,436947,448949,449551,449918,553261,555838,559535,561410,562399,565575,565659,567505,568176,568568,100005551,100332172,100334830	dbh,pah,nt5e,xrn1,dffa,ada,dnase1,cnot1,hint1,cnot10,smg5,dhx34,dna2,tat,enpp1,smg7,edc4,drosha,dcp1b,rc3h1a,entpd3,ttc37,kynu
1_Member	GO Biological Processes	GO:0034655	nucleobase-containing compound catabolic process	-4.50753	-1.12887	19/163	393906,394008,436904,436919,436947,448949,449551,449918,553261,555838,559535,562399,565575,565659,567505,568176,568568,100005551,100332172	nt5e,xrn1,dffa,ada,dnase1,cnot1,hint1,cnot10,smg5,dhx34,dna2,enpp1,smg7,edc4,drosha,dcp1b,rc3h1a,entpd3,ttc37
1_Member	GO Biological Processes	GO:0046700	heterocycle catabolic process	-4.10914	-0.938659	20/189	393906,394008,436904,436919,436947,448949,449551,449918,553261,555838,559535,562399,565575,565659,567505,568176,568568,100005551,100332172,100334830	nt5e,xrn1,dffa,ada,dnase1,cnot1,hint1,cnot10,smg5,dhx34,dna2,enpp1,smg7,edc4,drosha,dcp1b,rc3h1a,entpd3,ttc37,kynu
1_Member	GO Biological Processes	GO:0044270	cellular nitrogen compound catabolic process	-4.01395	-0.938659	20/192	393906,394008,436904,436919,436947,448949,449551,449918,553261,555838,559535,562399,565575,565659,567505,568176,568568,100005551,100332172,100334830	nt5e,xrn1,dffa,ada,dnase1,cnot1,hint1,cnot10,smg5,dhx34,dna2,enpp1,smg7,edc4,drosha,dcp1b,rc3h1a,entpd3,ttc37,kynu
1_Member	GO Biological Processes	GO:0006401	RNA catabolic process	-3.2957	-0.717096	12/97	394008,448949,449918,553261,555838,559535,565575,565659,567505,568176,568568,100332172	xrn1,cnot1,cnot10,smg5,dhx34,dna2,smg7,edc4,drosha,dcp1b,rc3h1a,ttc37
1_Member	GO Biological Processes	GO:0006402	mRNA catabolic process	-2.21964	-0.250524	9/83	394008,448949,449918,553261,555838,565575,565659,568176,568568	xrn1,cnot1,cnot10,smg5,dhx34,smg7,edc4,dcp1b,rc3h1a
1_Member	GO Biological Processes	GO:0000956	nuclear-transcribed mRNA catabolic process	-2.09	-0.204342	8/72	394008,448949,553261,555838,565575,565659,568176,568568	xrn1,cnot1,smg5,dhx34,smg7,edc4,dcp1b,rc3h1a
2_Summary	GO Biological Processes	GO:0032535	regulation of cellular component size	-4.61313	-1.12887	23/218	30112,30192,114447,324910,325677,334526,336613,378872,394174,403050,555361,555511,556743,558214,558848,567064,567949,568666,570321,572215,678618,100149390,100329975,266752,30155,30156,286830,393332,562946,565434,567621,798252,799686	svila,ntn1b,cxcr4b,sema7a,twf1a,musk,cyfip1,fam49a,pik3cd,pard3ab,vill,add1,sema6e,slc12a7a,ulk1b,sema3b,piezo1,atp13a2,cracd,slc12a5a,avil,lmod3,slc12a1,adra2c,tenm3,tenm4,lamb1a,eps8l3b,col12a1b,usp8,tiam1a,eps8l2,dock11
2_Member	GO Biological Processes	GO:0032535	regulation of cellular component size	-4.61313	-1.12887	23/218	30112,30192,114447,324910,325677,334526,336613,378872,394174,403050,555361,555511,556743,558214,558848,567064,567949,568666,570321,572215,678618,100149390,100329975	svila,ntn1b,cxcr4b,sema7a,twf1a,musk,cyfip1,fam49a,pik3cd,pard3ab,vill,add1,sema6e,slc12a7a,ulk1b,sema3b,piezo1,atp13a2,cracd,slc12a5a,avil,lmod3,slc12a1
2_Member	GO Biological Processes	GO:0008361	regulation of cell size	-3.56811	-0.817665	13/104	30192,114447,324910,334526,394174,403050,556743,558214,558848,567064,567949,572215,100329975	ntn1b,cxcr4b,sema7a,musk,pik3cd,pard3ab,sema6e,slc12a7a,ulk1b,sema3b,piezo1,slc12a5a,slc12a1
2_Member	GO Biological Processes	GO:0090066	regulation of anatomical structure size	-3.26669	-0.706273	24/285	30112,30192,114447,266752,324910,325677,334526,336613,378872,394174,403050,555361,555511,556743,558214,558848,567064,567949,568666,570321,572215,678618,100149390,100329975	svila,ntn1b,cxcr4b,adra2c,sema7a,twf1a,musk,cyfip1,fam49a,pik3cd,pard3ab,vill,add1,sema6e,slc12a7a,ulk1b,sema3b,piezo1,atp13a2,cracd,slc12a5a,avil,lmod3,slc12a1
2_Member	GO Biological Processes	GO:0120035	regulation of plasma membrane bounded cell projection organization	-2.34812	-0.302644	17/208	30155,30156,286830,324910,325677,334526,393332,394174,403050,556743,558848,562946,565434,567064,567621,798252,799686	tenm3,tenm4,lamb1a,sema7a,twf1a,musk,eps8l3b,pik3cd,pard3ab,sema6e,ulk1b,col12a1b,usp8,sema3b,tiam1a,eps8l2,dock11
2_Member	GO Biological Processes	GO:0031344	regulation of cell projection organization	-2.30664	-0.29503	17/210	30155,30156,286830,324910,325677,334526,393332,394174,403050,556743,558848,562946,565434,567064,567621,798252,799686	tenm3,tenm4,lamb1a,sema7a,twf1a,musk,eps8l3b,pik3cd,pard3ab,sema6e,ulk1b,col12a1b,usp8,sema3b,tiam1a,eps8l2,dock11
2_Member	GO Biological Processes	GO:0061387	regulation of extent of cell growth	-2.25416	-0.276115	9/82	30192,114447,324910,334526,394174,403050,556743,558848,567064	ntn1b,cxcr4b,sema7a,musk,pik3cd,pard3ab,sema6e,ulk1b,sema3b
3_Summary	GO Biological Processes	GO:0030705	cytoskeleton-dependent intracellular transport	-4.4709	-1.12887	15/110	252846,321709,394109,414930,432389,556414,556606,557112,560561,560592,565649,571487,100151323,100330581,100330741	myo7aa,pcm1,dtnbp1a,ift20,ift172,wdr19,myo1ha,ccdc186,slc8a3,myo15aa,fyco1a,myo1g,lca5,dync2i1,ccdc88b
3_Member	GO Biological Processes	GO:0030705	cytoskeleton-dependent intracellular transport	-4.4709	-1.12887	15/110	252846,321709,394109,414930,432389,556414,556606,557112,560561,560592,565649,571487,100151323,100330581,100330741	myo7aa,pcm1,dtnbp1a,ift20,ift172,wdr19,myo1ha,ccdc186,slc8a3,myo15aa,fyco1a,myo1g,lca5,dync2i1,ccdc88b
3_Member	GO Biological Processes	GO:0099518	vesicle cytoskeletal trafficking	-3.63828	-0.817665	8/42	252846,394109,556606,557112,560561,560592,565649,571487	myo7aa,dtnbp1a,myo1ha,ccdc186,slc8a3,myo15aa,fyco1a,myo1g
3_Member	GO Biological Processes	GO:0030050	vesicle transport along actin filament	-2.04715	-0.17934	4/21	252846,556606,560592,571487	myo7aa,myo1ha,myo15aa,myo1g
3_Member	GO Biological Processes	GO:0099515	actin filament-based transport	-2.04715	-0.17934	4/21	252846,556606,560592,571487	myo7aa,myo1ha,myo15aa,myo1g
4_Summary	GO Biological Processes	GO:0010457	centriole-centriole cohesion	-4.18934	-0.938659	3/3	553303,799510,100151439,321709,404604,492614,558814,565873,30295,394141,414930,432389,557688,562601,100330581,192323,317740,334381,393535,404608,436934,492815,497376,553222,557155,559297,562517,563708,565828,566787,569877,767751,100001421,100329779	cep135,cntln,rttn,pcm1,clasp2,ckap5,haus6,cep152,rho,dctn2,ift20,ift172,rpgrip1l,nphp3,dync2i1,mcm3,pola1,wrap73,chmp1a,rad51d,rad17,cdca8,kntc1,tdrd9,tubgcp4,ankle2,anln,skp2,stk33,cdt1,top2b,ccnb3,snx33,rock1
4_Member	GO Biological Processes	GO:0010457	centriole-centriole cohesion	-4.18934	-0.938659	3/3	553303,799510,100151439	cep135,cntln,rttn
4_Member	GO Biological Processes	GO:0031023	microtubule organizing center organization	-3.10325	-0.656276	8/50	321709,404604,492614,553303,558814,565873,799510,100151439	pcm1,clasp2,ckap5,cep135,haus6,cep152,cntln,rttn
4_Member	GO Biological Processes	GO:0007098	centrosome cycle	-2.7635	-0.478375	7/44	321709,492614,553303,558814,565873,799510,100151439	pcm1,ckap5,cep135,haus6,cep152,cntln,rttn
4_Member	Reactome Gene Sets	R-DRE-5617833	Cilium Assembly	-2.64766	-0.412844	11/100	30295,394141,414930,432389,492614,553303,557688,558814,562601,565873,100330581	rho,dctn2,ift20,ift172,ckap5,cep135,rpgrip1l,haus6,nphp3,cep152,dync2i1
4_Member	GO Biological Processes	GO:0022402	cell cycle process	-2.3086	-0.29503	28/412	192323,317740,321709,334381,393535,394141,404604,404608,436934,492614,492815,497376,553222,553303,557155,558814,559297,562517,563708,565828,565873,566787,569877,767751,799510,100001421,100151439,100329779	mcm3,pola1,pcm1,wrap73,chmp1a,dctn2,clasp2,rad51d,rad17,ckap5,cdca8,kntc1,tdrd9,cep135,tubgcp4,haus6,ankle2,anln,skp2,stk33,cep152,cdt1,top2b,ccnb3,cntln,snx33,rttn,rock1
5_Summary	GO Biological Processes	GO:0099111	microtubule-based transport	-4.01362	-0.938659	14/107	30236,321709,327216,394109,414930,432388,432389,556414,560561,561115,565649,568590,100151323,100330581,335110,556023,557988,560875,562052,100331282,100333131,394141,403050,404604,492614,553303,556794,557155,558814,563520,565873,566474,664760,799510,100151220,100151439,100330741	gja1b,pcm1,ofd1,dtnbp1a,ift20,dnaaf11,ift172,wdr19,slc8a3,spag17,fyco1a,ccdc40,lca5,dync2i1,dync1h1,dnah2,hydin,cacna1ha,kif14,kif13a,dnai3,dctn2,pard3ab,clasp2,ckap5,cep135,ttll9,tubgcp4,haus6,map7b,cep152,tbc1d32,tbce,cntln,map1aa,rttn,ccdc88b
5_Member	GO Biological Processes	GO:0099111	microtubule-based transport	-4.01362	-0.938659	14/107	30236,321709,327216,394109,414930,432388,432389,556414,560561,561115,565649,568590,100151323,100330581	gja1b,pcm1,ofd1,dtnbp1a,ift20,dnaaf11,ift172,wdr19,slc8a3,spag17,fyco1a,ccdc40,lca5,dync2i1
5_Member	GO Biological Processes	GO:0007018	microtubule-based movement	-3.56713	-0.817665	21/223	30236,321709,327216,335110,394109,414930,432388,432389,556023,556414,557988,560561,560875,561115,562052,565649,568590,100151323,100330581,100331282,100333131	gja1b,pcm1,ofd1,dync1h1,dtnbp1a,ift20,dnaaf11,ift172,dnah2,wdr19,hydin,slc8a3,cacna1ha,spag17,kif14,fyco1a,ccdc40,lca5,dync2i1,kif13a,dnai3
5_Member	GO Biological Processes	GO:0007017	microtubule-based process	-3.439	-0.785508	37/507	30236,321709,327216,335110,394109,394141,403050,404604,414930,432388,432389,492614,553303,556023,556414,556794,557155,557988,558814,560561,560875,561115,562052,563520,565649,565873,566474,568590,664760,799510,100151220,100151323,100151439,100330581,100330741,100331282,100333131	gja1b,pcm1,ofd1,dync1h1,dtnbp1a,dctn2,pard3ab,clasp2,ift20,dnaaf11,ift172,ckap5,cep135,dnah2,wdr19,ttll9,tubgcp4,hydin,haus6,slc8a3,cacna1ha,spag17,kif14,map7b,fyco1a,cep152,tbc1d32,ccdc40,tbce,cntln,map1aa,lca5,rttn,dync2i1,ccdc88b,kif13a,dnai3
5_Member	GO Biological Processes	GO:0042073	intraciliary transport	-3.22723	-0.706273	6/27	321709,414930,432389,556414,100151323,100330581	pcm1,ift20,ift172,wdr19,lca5,dync2i1
5_Member	GO Biological Processes	GO:0010970	transport along microtubule	-2.47528	-0.339966	9/76	321709,394109,414930,432389,556414,560561,565649,100151323,100330581	pcm1,dtnbp1a,ift20,ift172,wdr19,slc8a3,fyco1a,lca5,dync2i1
6_Summary	GO Biological Processes	GO:0032989	cellular component morphogenesis	-3.97966	-0.938659	41/548	30148,30155,30156,30181,30192,114447,266640,266983,286830,321064,324910,334526,336613,353150,368847,386966,393152,394083,402848,447832,492332,494453,556537,556743,557667,557991,558848,561970,565921,565952,567064,568585,569877,570795,573301,724004,793609,100148976,100149390,100151220,101886018,30607,64275,114426,140424,252846,359834,368890,394109,394141,403050,555737,557688,558173,558232,568018,79…	desma,tenm3,tenm4,ptch2,ntn1b,cxcr4b,unc45b,neo1a,lamb1a,klhl41b,sema7a,musk,cyfip1,cntn1a,triob,erbb2,washc5,slc33a1,asb2b,capn3a,opa1,tln1,nrcama,sema6e,trioa,thsd7aa,ulk1b,adgrg6,fzd3a,e2f8,sema3b,trip4,top2b,fhod3b,nexn,nrap,hdc,adcy8,lmod3,map1aa,trarg1a,thrb,supt5h,odc1,gucy2f,myo7aa,tgfb1a,auts2a,dtnbp1a,dctn2,pard3ab,prkcz,rpgrip1l,fryl,ppp1r9ba,rpgrip1,fryb,lca5,atp8a2,gpc4,cap1,itga5,si…
6_Member	GO Biological Processes	GO:0032989	cellular component morphogenesis	-3.97966	-0.938659	41/548	30148,30155,30156,30181,30192,114447,266640,266983,286830,321064,324910,334526,336613,353150,368847,386966,393152,394083,402848,447832,492332,494453,556537,556743,557667,557991,558848,561970,565921,565952,567064,568585,569877,570795,573301,724004,793609,100148976,100149390,100151220,101886018	desma,tenm3,tenm4,ptch2,ntn1b,cxcr4b,unc45b,neo1a,lamb1a,klhl41b,sema7a,musk,cyfip1,cntn1a,triob,erbb2,washc5,slc33a1,asb2b,capn3a,opa1,tln1,nrcama,sema6e,trioa,thsd7aa,ulk1b,adgrg6,fzd3a,e2f8,sema3b,trip4,top2b,fhod3b,nexn,nrap,hdc,adcy8,lmod3,map1aa,trarg1a
6_Member	GO Biological Processes	GO:0048666	neuron development	-3.61777	-0.817665	48/702	30155,30156,30181,30192,30607,64275,114426,114447,140424,252846,266983,286830,324910,334526,336613,353150,359834,368847,368890,386966,393152,394083,394109,394141,403050,555737,556537,556743,557667,557688,557991,558173,558232,558848,565921,565952,567064,568018,568585,569877,573301,792949,793609,100148976,100151220,100151323,100330943,101886018	tenm3,tenm4,ptch2,ntn1b,thrb,supt5h,odc1,cxcr4b,gucy2f,myo7aa,neo1a,lamb1a,sema7a,musk,cyfip1,cntn1a,tgfb1a,triob,auts2a,erbb2,washc5,slc33a1,dtnbp1a,dctn2,pard3ab,prkcz,nrcama,sema6e,trioa,rpgrip1l,thsd7aa,fryl,ppp1r9ba,ulk1b,fzd3a,e2f8,sema3b,rpgrip1,trip4,top2b,nexn,fryb,hdc,adcy8,map1aa,lca5,atp8a2,trarg1a
6_Member	GO Biological Processes	GO:0007409	axonogenesis	-2.97807	-0.580527	29/388	30155,30156,30181,30192,114447,266983,286830,324910,334526,336613,353150,368847,393152,394083,556537,556743,557667,557991,558848,565921,565952,567064,568585,569877,573301,793609,100148976,100151220,101886018	tenm3,tenm4,ptch2,ntn1b,cxcr4b,neo1a,lamb1a,sema7a,musk,cyfip1,cntn1a,triob,washc5,slc33a1,nrcama,sema6e,trioa,thsd7aa,ulk1b,fzd3a,e2f8,sema3b,trip4,top2b,nexn,hdc,adcy8,map1aa,trarg1a
6_Member	GO Biological Processes	GO:0061564	axon development	-2.89875	-0.534962	30/411	30155,30156,30181,30192,114447,266983,286830,324910,334526,336613,353150,368847,386966,393152,394083,556537,556743,557667,557991,558848,565921,565952,567064,568585,569877,573301,793609,100148976,100151220,101886018	tenm3,tenm4,ptch2,ntn1b,cxcr4b,neo1a,lamb1a,sema7a,musk,cyfip1,cntn1a,triob,erbb2,washc5,slc33a1,nrcama,sema6e,trioa,thsd7aa,ulk1b,fzd3a,e2f8,sema3b,trip4,top2b,nexn,hdc,adcy8,map1aa,trarg1a
6_Member	GO Biological Processes	GO:0000902	cell morphogenesis	-2.89378	-0.534962	38/562	30155,30156,30181,30192,114447,118437,266983,286830,324910,334526,334527,336613,353150,368847,386787,386966,393152,394083,556537,556743,557667,557991,558173,558848,561005,561970,565921,565952,567064,568585,569877,573301,792949,793609,794975,100148976,100151220,101886018	tenm3,tenm4,ptch2,ntn1b,cxcr4b,gpc4,neo1a,lamb1a,sema7a,musk,cap1,cyfip1,cntn1a,triob,itga5,erbb2,washc5,slc33a1,nrcama,sema6e,trioa,thsd7aa,fryl,ulk1b,sipa1l3,adgrg6,fzd3a,e2f8,sema3b,trip4,top2b,nexn,fryb,hdc,atrn,adcy8,map1aa,trarg1a
6_Member	GO Biological Processes	GO:0000904	cell morphogenesis involved in differentiation	-2.87679	-0.534763	34/487	30155,30156,30181,30192,114447,266983,286830,324910,334526,336613,353150,368847,386787,386966,393152,394083,556537,556743,557667,557991,558848,561005,561970,565921,565952,567064,568585,569877,573301,793609,794975,100148976,100151220,101886018	tenm3,tenm4,ptch2,ntn1b,cxcr4b,neo1a,lamb1a,sema7a,musk,cyfip1,cntn1a,triob,itga5,erbb2,washc5,slc33a1,nrcama,sema6e,trioa,thsd7aa,ulk1b,sipa1l3,adgrg6,fzd3a,e2f8,sema3b,trip4,top2b,nexn,hdc,atrn,adcy8,map1aa,trarg1a
6_Member	GO Biological Processes	GO:0007411	axon guidance	-2.85749	-0.524061	22/270	30155,30156,30181,30192,114447,266983,286830,324910,334526,336613,353150,368847,556537,556743,557667,565921,565952,567064,569877,573301,793609,100148976	tenm3,tenm4,ptch2,ntn1b,cxcr4b,neo1a,lamb1a,sema7a,musk,cyfip1,cntn1a,triob,nrcama,sema6e,trioa,fzd3a,e2f8,sema3b,top2b,nexn,hdc,adcy8
6_Member	GO Biological Processes	GO:0097485	neuron projection guidance	-2.83698	-0.511989	22/271	30155,30156,30181,30192,114447,266983,286830,324910,334526,336613,353150,368847,556537,556743,557667,565921,565952,567064,569877,573301,793609,100148976	tenm3,tenm4,ptch2,ntn1b,cxcr4b,neo1a,lamb1a,sema7a,musk,cyfip1,cntn1a,triob,nrcama,sema6e,trioa,fzd3a,e2f8,sema3b,top2b,nexn,hdc,adcy8
6_Member	GO Biological Processes	GO:0048667	cell morphogenesis involved in neuron differentiation	-2.54245	-0.382261	29/415	30155,30156,30181,30192,114447,266983,286830,324910,334526,336613,353150,368847,393152,394083,556537,556743,557667,557991,558848,565921,565952,567064,568585,569877,573301,793609,100148976,100151220,101886018	tenm3,tenm4,ptch2,ntn1b,cxcr4b,neo1a,lamb1a,sema7a,musk,cyfip1,cntn1a,triob,washc5,slc33a1,nrcama,sema6e,trioa,thsd7aa,ulk1b,fzd3a,e2f8,sema3b,trip4,top2b,nexn,hdc,adcy8,map1aa,trarg1a
6_Member	GO Biological Processes	GO:0031175	neuron projection development	-2.4513	-0.329381	35/537	30155,30156,30181,30192,114447,252846,266983,286830,324910,334526,336613,353150,368847,386966,393152,394083,394109,556537,556743,557667,557991,558173,558232,558848,565921,565952,567064,568585,569877,573301,792949,793609,100148976,100151220,101886018	tenm3,tenm4,ptch2,ntn1b,cxcr4b,myo7aa,neo1a,lamb1a,sema7a,musk,cyfip1,cntn1a,triob,erbb2,washc5,slc33a1,dtnbp1a,nrcama,sema6e,trioa,thsd7aa,fryl,ppp1r9ba,ulk1b,fzd3a,e2f8,sema3b,trip4,top2b,nexn,fryb,hdc,adcy8,map1aa,trarg1a
6_Member	GO Biological Processes	GO:0032990	cell part morphogenesis	-2.27494	-0.283155	30/453	30155,30156,30181,30192,114447,266983,286830,324910,334526,336613,353150,368847,393152,394083,492332,556537,556743,557667,557991,558848,565921,565952,567064,568585,569877,573301,793609,100148976,100151220,101886018	tenm3,tenm4,ptch2,ntn1b,cxcr4b,neo1a,lamb1a,sema7a,musk,cyfip1,cntn1a,triob,washc5,slc33a1,opa1,nrcama,sema6e,trioa,thsd7aa,ulk1b,fzd3a,e2f8,sema3b,trip4,top2b,nexn,hdc,adcy8,map1aa,trarg1a
6_Member	GO Biological Processes	GO:0031290	retinal ganglion cell axon guidance	-2.20039	-0.250079	6/42	30155,30181,114447,286830,569877,100148976	tenm3,ptch2,cxcr4b,lamb1a,top2b,adcy8
6_Member	GO Biological Processes	GO:0048812	neuron projection morphogenesis	-2.16301	-0.23576	29/442	30155,30156,30181,30192,114447,266983,286830,324910,334526,336613,353150,368847,393152,394083,556537,556743,557667,557991,558848,565921,565952,567064,568585,569877,573301,793609,100148976,100151220,101886018	tenm3,tenm4,ptch2,ntn1b,cxcr4b,neo1a,lamb1a,sema7a,musk,cyfip1,cntn1a,triob,washc5,slc33a1,nrcama,sema6e,trioa,thsd7aa,ulk1b,fzd3a,e2f8,sema3b,trip4,top2b,nexn,hdc,adcy8,map1aa,trarg1a
6_Member	GO Biological Processes	GO:0120039	plasma membrane bounded cell projection morphogenesis	-2.16301	-0.23576	29/442	30155,30156,30181,30192,114447,266983,286830,324910,334526,336613,353150,368847,393152,394083,556537,556743,557667,557991,558848,565921,565952,567064,568585,569877,573301,793609,100148976,100151220,101886018	tenm3,tenm4,ptch2,ntn1b,cxcr4b,neo1a,lamb1a,sema7a,musk,cyfip1,cntn1a,triob,washc5,slc33a1,nrcama,sema6e,trioa,thsd7aa,ulk1b,fzd3a,e2f8,sema3b,trip4,top2b,nexn,hdc,adcy8,map1aa,trarg1a
6_Member	GO Biological Processes	GO:0048858	cell projection morphogenesis	-2.11112	-0.216246	29/446	30155,30156,30181,30192,114447,266983,286830,324910,334526,336613,353150,368847,393152,394083,556537,556743,557667,557991,558848,565921,565952,567064,568585,569877,573301,793609,100148976,100151220,101886018	tenm3,tenm4,ptch2,ntn1b,cxcr4b,neo1a,lamb1a,sema7a,musk,cyfip1,cntn1a,triob,washc5,slc33a1,nrcama,sema6e,trioa,thsd7aa,ulk1b,fzd3a,e2f8,sema3b,trip4,top2b,nexn,hdc,adcy8,map1aa,trarg1a
6_Member	GO Biological Processes	GO:0006935	chemotaxis	-2.01172	-0.15257	26/395	30155,30156,30181,30192,114447,266983,286830,324910,334526,336613,353150,368847,436948,494109,556537,556743,557667,565921,565952,566739,567064,569877,573301,793609,100148976,100535437	tenm3,tenm4,ptch2,ntn1b,cxcr4b,neo1a,lamb1a,sema7a,musk,cyfip1,cntn1a,triob,ccr10,ch25h,nrcama,sema6e,trioa,fzd3a,e2f8,fes,sema3b,top2b,nexn,hdc,adcy8,ano6
6_Member	GO Biological Processes	GO:0042330	taxis	-2.01172	-0.15257	26/395	30155,30156,30181,30192,114447,266983,286830,324910,334526,336613,353150,368847,436948,494109,556537,556743,557667,565921,565952,566739,567064,569877,573301,793609,100148976,100535437	tenm3,tenm4,ptch2,ntn1b,cxcr4b,neo1a,lamb1a,sema7a,musk,cyfip1,cntn1a,triob,ccr10,ch25h,nrcama,sema6e,trioa,fzd3a,e2f8,fes,sema3b,top2b,nexn,hdc,adcy8,ano6
7_Summary	GO Biological Processes	GO:0006271	DNA strand elongation involved in DNA replication	-3.8153	-0.817665	5/14	192323,317740,553405,559535,563276,326729,327179,445819,563411,566079,566553,566787,100037336	mcm3,pola1,pole,dna2,lig3,pif1,top1b,wdr18,mms22l,polq,recql5,cdt1,rfc1
7_Member	GO Biological Processes	GO:0006271	DNA strand elongation involved in DNA replication	-3.8153	-0.817665	5/14	192323,317740,553405,559535,563276	mcm3,pola1,pole,dna2,lig3
7_Member	GO Biological Processes	GO:0006273	lagging strand elongation	-3.60052	-0.817665	3/4	317740,559535,563276	pola1,dna2,lig3
7_Member	GO Biological Processes	GO:0022616	DNA strand elongation	-3.5056	-0.817665	5/16	192323,317740,553405,559535,563276	mcm3,pola1,pole,dna2,lig3
7_Member	GO Biological Processes	GO:0006260	DNA replication	-3.00175	-0.594177	13/119	192323,317740,326729,327179,445819,553405,559535,563276,563411,566079,566553,566787,100037336	mcm3,pola1,pif1,top1b,wdr18,pole,dna2,lig3,mms22l,polq,recql5,cdt1,rfc1
7_Member	GO Biological Processes	GO:0006261	DNA-templated DNA replication	-3.00171	-0.594177	10/77	192323,317740,445819,553405,559535,563276,563411,566079,566553,566787	mcm3,pola1,wdr18,pole,dna2,lig3,mms22l,polq,recql5,cdt1
7_Member	GO Biological Processes	GO:0000002	mitochondrial genome maintenance	-2.20226	-0.250079	3/10	326729,559535,563276	pif1,dna2,lig3
8_Summary	GO Biological Processes	GO:0003094	glomerular filtration	-3.75121	-0.817665	6/22	406525,557991,562517,563030,566657,692352,246226,321898,406172,432388,432389,555737,557914,562052,562469,562601,564465,568590,100002391,100005373,568184	dnm2b,thsd7aa,anln,iqgap2,tbc1d8b,nphs1,ptgs1,psmd12,fat1a,dnaaf11,ift172,prkcz,nphs2,kif14,ptger4a,nphp3,pde1a,ccdc40,nphp1,greb1l,lrp2a
8_Member	GO Biological Processes	GO:0003094	glomerular filtration	-3.75121	-0.817665	6/22	406525,557991,562517,563030,566657,692352	dnm2b,thsd7aa,anln,iqgap2,tbc1d8b,nphs1
8_Member	GO Biological Processes	GO:0001822	kidney development	-3.52546	-0.817665	19/193	246226,321898,406172,406525,432388,432389,555737,557914,557991,562052,562469,562517,562601,563030,564465,568590,692352,100002391,100005373	ptgs1,psmd12,fat1a,dnm2b,dnaaf11,ift172,prkcz,nphs2,thsd7aa,kif14,ptger4a,anln,nphp3,iqgap2,pde1a,ccdc40,nphs1,nphp1,greb1l
8_Member	GO Biological Processes	GO:0072001	renal system development	-3.49694	-0.817665	19/194	246226,321898,406172,406525,432388,432389,555737,557914,557991,562052,562469,562517,562601,563030,564465,568590,692352,100002391,100005373	ptgs1,psmd12,fat1a,dnm2b,dnaaf11,ift172,prkcz,nphs2,thsd7aa,kif14,ptger4a,anln,nphp3,iqgap2,pde1a,ccdc40,nphs1,nphp1,greb1l
8_Member	GO Biological Processes	GO:0001655	urogenital system development	-3.3852	-0.785508	19/198	246226,321898,406172,406525,432388,432389,555737,557914,557991,562052,562469,562517,562601,563030,564465,568590,692352,100002391,100005373	ptgs1,psmd12,fat1a,dnm2b,dnaaf11,ift172,prkcz,nphs2,thsd7aa,kif14,ptger4a,anln,nphp3,iqgap2,pde1a,ccdc40,nphs1,nphp1,greb1l
8_Member	GO Biological Processes	GO:0097205	renal filtration	-3.22723	-0.706273	6/27	406525,557991,562517,563030,566657,692352	dnm2b,thsd7aa,anln,iqgap2,tbc1d8b,nphs1
8_Member	GO Biological Processes	GO:0003014	renal system process	-3.08449	-0.656276	7/39	406525,557991,562517,563030,566657,568184,692352	dnm2b,thsd7aa,anln,iqgap2,tbc1d8b,lrp2a,nphs1
8_Member	GO Biological Processes	GO:0048793	pronephros development	-2.56358	-0.397644	13/133	246226,406172,432388,432389,555737,557914,562469,562601,564465,568590,692352,100002391,100005373	ptgs1,fat1a,dnaaf11,ift172,prkcz,nphs2,ptger4a,nphp3,pde1a,ccdc40,nphs1,nphp1,greb1l
9_Summary	GO Biological Processes	GO:0006259	DNA metabolic process	-3.67496	-0.817665	34/439	192323,317740,324185,324964,326729,327179,334839,394039,403064,404608,406778,406845,436904,436934,436947,445819,449848,497649,553222,553405,559535,560788,563276,563411,565276,566079,566553,566787,569877,692250,796551,100004133,100037336,101886162,368235,497395,558578,565828,571033,541325,100151141	mcm3,pola1,fanci,dclre1a,pif1,top1b,gtf2h4,cpdp,atm,rad51d,exo1,msh2,dffa,rad17,dnase1,wdr18,xrcc5,tcf7,tdrd9,pole,dna2,parp1,lig3,mms22l,pms2,polq,recql5,cdt1,top2b,fancf,tert,ddb2,rfc1,sprtn,yars1,spata18,smek1,stk33,pidd1,ccnh,rnf111
9_Member	GO Biological Processes	GO:0006259	DNA metabolic process	-3.67496	-0.817665	34/439	192323,317740,324185,324964,326729,327179,334839,394039,403064,404608,406778,406845,436904,436934,436947,445819,449848,497649,553222,553405,559535,560788,563276,563411,565276,566079,566553,566787,569877,692250,796551,100004133,100037336,101886162	mcm3,pola1,fanci,dclre1a,pif1,top1b,gtf2h4,cpdp,atm,rad51d,exo1,msh2,dffa,rad17,dnase1,wdr18,xrcc5,tcf7,tdrd9,pole,dna2,parp1,lig3,mms22l,pms2,polq,recql5,cdt1,top2b,fancf,tert,ddb2,rfc1,sprtn
9_Member	GO Biological Processes	GO:0006281	DNA repair	-2.81907	-0.502344	24/307	192323,324185,324964,326729,334839,394039,403064,404608,406778,406845,436934,449848,553405,559535,560788,563276,563411,565276,566079,566553,692250,100004133,100037336,101886162	mcm3,fanci,dclre1a,pif1,gtf2h4,cpdp,atm,rad51d,exo1,msh2,rad17,xrcc5,pole,dna2,parp1,lig3,mms22l,pms2,polq,recql5,fancf,ddb2,rfc1,sprtn
9_Member	GO Biological Processes	GO:0006974	cellular response to DNA damage stimulus	-2.80966	-0.501057	29/398	192323,324185,324964,326729,334839,368235,394039,403064,404608,406778,406845,436934,449848,497395,553405,558578,559535,560788,563276,563411,565276,565828,566079,566553,571033,692250,100004133,100037336,101886162	mcm3,fanci,dclre1a,pif1,gtf2h4,yars1,cpdp,atm,rad51d,exo1,msh2,rad17,xrcc5,spata18,pole,smek1,dna2,parp1,lig3,mms22l,pms2,stk33,polq,recql5,pidd1,fancf,ddb2,rfc1,sprtn
9_Member	Reactome Gene Sets	R-DRE-73894	DNA Repair	-2.21058	-0.250079	15/180	324185,324964,403064,404608,406778,436934,449848,541325,553405,560788,563276,565276,566079,100151141,101886162	fanci,dclre1a,atm,rad51d,exo1,rad17,xrcc5,ccnh,pole,parp1,lig3,pms2,polq,rnf111,sprtn
10_Summary	GO Biological Processes	GO:0048592	eye morphogenesis	-3.56713	-0.817665	21/223	30080,30189,30607,114426,192327,286830,334381,335110,386787,393845,394141,403050,406172,494453,555737,557155,557688,564067,568018,569250,569877,140424,100151323,30181,30705,114447,118437,142987,192323,266640,359834,386966,394134,432389,445177,445394,561005,561970,567078,692352,799352,100002391,100150054,553591	mitfa,ptch1,thrb,odc1,cct3,lamb1a,wrap73,dync1h1,itga5,pde6c,dctn2,pard3ab,fat1a,tln1,prkcz,tubgcp4,rpgrip1l,abcb6a,rpgrip1,ehmt2,top2b,gucy2f,lca5,ptch2,fgfr1a,cxcr4b,gpc4,dmbx1a,mcm3,unc45b,tgfb1a,erbb2,pals2b,ift172,dnajb1a,wdr55,sipa1l3,adgrg6,vps39,nphs1,ndr1,nphp1,cyp1b1,ttc39c
10_Member	GO Biological Processes	GO:0048592	eye morphogenesis	-3.56713	-0.817665	21/223	30080,30189,30607,114426,192327,286830,334381,335110,386787,393845,394141,403050,406172,494453,555737,557155,557688,564067,568018,569250,569877	mitfa,ptch1,thrb,odc1,cct3,lamb1a,wrap73,dync1h1,itga5,pde6c,dctn2,pard3ab,fat1a,tln1,prkcz,tubgcp4,rpgrip1l,abcb6a,rpgrip1,ehmt2,top2b
10_Member	GO Biological Processes	GO:0046530	photoreceptor cell differentiation	-3.37935	-0.785508	12/95	30607,114426,140424,335110,394141,403050,555737,557155,557688,568018,569250,100151323	thrb,odc1,gucy2f,dync1h1,dctn2,pard3ab,prkcz,tubgcp4,rpgrip1l,rpgrip1,ehmt2,lca5
10_Member	GO Biological Processes	GO:0060219	camera-type eye photoreceptor cell differentiation	-2.74318	-0.465613	6/33	30607,335110,557155,557688,568018,569250	thrb,dync1h1,tubgcp4,rpgrip1l,rpgrip1,ehmt2
10_Member	GO Biological Processes	GO:0048880	sensory system development	-2.61568	-0.403842	41/642	30080,30181,30189,30607,30705,114426,114447,118437,142987,192323,192327,266640,286830,334381,335110,359834,386787,386966,393845,394134,394141,403050,406172,432389,445177,445394,494453,555737,557155,557688,561005,561970,564067,567078,568018,569250,569877,692352,799352,100002391,100150054	mitfa,ptch2,ptch1,thrb,fgfr1a,odc1,cxcr4b,gpc4,dmbx1a,mcm3,cct3,unc45b,lamb1a,wrap73,dync1h1,tgfb1a,itga5,erbb2,pde6c,pals2b,dctn2,pard3ab,fat1a,ift172,dnajb1a,wdr55,tln1,prkcz,tubgcp4,rpgrip1l,sipa1l3,adgrg6,abcb6a,vps39,rpgrip1,ehmt2,top2b,nphs1,ndr1,nphp1,cyp1b1
10_Member	GO Biological Processes	GO:0048593	camera-type eye morphogenesis	-2.57379	-0.397644	16/181	30080,30189,30607,334381,335110,386787,393845,406172,494453,555737,557155,557688,564067,568018,569250,569877	mitfa,ptch1,thrb,wrap73,dync1h1,itga5,pde6c,fat1a,tln1,prkcz,tubgcp4,rpgrip1l,abcb6a,rpgrip1,ehmt2,top2b
10_Member	GO Biological Processes	GO:0001654	eye development	-2.48994	-0.346566	35/534	30080,30181,30189,30607,114426,142987,192323,192327,266640,286830,334381,335110,386787,393845,394134,394141,403050,406172,432389,445177,445394,494453,555737,557155,557688,561005,564067,567078,568018,569250,569877,692352,799352,100002391,100150054	mitfa,ptch2,ptch1,thrb,odc1,dmbx1a,mcm3,cct3,unc45b,lamb1a,wrap73,dync1h1,itga5,pde6c,pals2b,dctn2,pard3ab,fat1a,ift172,dnajb1a,wdr55,tln1,prkcz,tubgcp4,rpgrip1l,sipa1l3,abcb6a,vps39,rpgrip1,ehmt2,top2b,nphs1,ndr1,nphp1,cyp1b1
10_Member	GO Biological Processes	GO:0150063	visual system development	-2.48994	-0.346566	35/534	30080,30181,30189,30607,114426,142987,192323,192327,266640,286830,334381,335110,386787,393845,394134,394141,403050,406172,432389,445177,445394,494453,555737,557155,557688,561005,564067,567078,568018,569250,569877,692352,799352,100002391,100150054	mitfa,ptch2,ptch1,thrb,odc1,dmbx1a,mcm3,cct3,unc45b,lamb1a,wrap73,dync1h1,itga5,pde6c,pals2b,dctn2,pard3ab,fat1a,ift172,dnajb1a,wdr55,tln1,prkcz,tubgcp4,rpgrip1l,sipa1l3,abcb6a,vps39,rpgrip1,ehmt2,top2b,nphs1,ndr1,nphp1,cyp1b1
10_Member	GO Biological Processes	GO:0035845	photoreceptor cell outer segment organization	-2.47248	-0.339966	5/26	140424,403050,555737,568018,100151323	gucy2f,pard3ab,prkcz,rpgrip1,lca5
10_Member	GO Biological Processes	GO:0090596	sensory organ morphogenesis	-2.45705	-0.329871	23/309	30080,30189,30607,114426,192327,286830,334381,335110,386787,393845,394141,403050,406172,494453,553591,555737,557155,557688,561970,564067,568018,569250,569877	mitfa,ptch1,thrb,odc1,cct3,lamb1a,wrap73,dync1h1,itga5,pde6c,dctn2,pard3ab,fat1a,tln1,ttc39c,prkcz,tubgcp4,rpgrip1l,adgrg6,abcb6a,rpgrip1,ehmt2,top2b
10_Member	GO Biological Processes	GO:0001754	eye photoreceptor cell differentiation	-2.44355	-0.326833	8/63	30607,114426,335110,394141,557155,557688,568018,569250	thrb,odc1,dync1h1,dctn2,tubgcp4,rpgrip1l,rpgrip1,ehmt2
10_Member	GO Biological Processes	GO:0042461	photoreceptor cell development	-2.05471	-0.179605	8/73	30607,114426,140424,403050,555737,557688,568018,100151323	thrb,odc1,gucy2f,pard3ab,prkcz,rpgrip1l,rpgrip1,lca5
11_Summary	GO Biological Processes	GO:0090110	COPII-coated vesicle cargo loading	-3.55692	-0.817665	4/9	266638,553407,571870,100000526	sec31a,sec24d,sec24c,sec24a
11_Member	GO Biological Processes	GO:0090110	COPII-coated vesicle cargo loading	-3.55692	-0.817665	4/9	266638,553407,571870,100000526	sec31a,sec24d,sec24c,sec24a
11_Member	GO Biological Processes	GO:0035459	vesicle cargo loading	-3.1668	-0.702432	4/11	266638,553407,571870,100000526	sec31a,sec24d,sec24c,sec24a
11_Member	GO Biological Processes	GO:0090114	COPII-coated vesicle budding	-2.60599	-0.403842	4/15	266638,553407,571870,100000526	sec31a,sec24d,sec24c,sec24a
12_Summary	GO Biological Processes	GO:0042592	homeostatic process	-3.39812	-0.785508	43/622	30705,58065,64607,84703,114447,260440,324855,337596,368890,378958,393616,393644,393845,394141,406421,415148,432389,447842,494085,553330,554532,556499,557048,558214,558299,561350,561701,562399,564833,566876,566920,567566,567949,568666,570321,570455,572215,795135,796551,100005108,100005700,100151323,100329975	fgfr1a,notch2,alas2,slc4a1a,cxcr4b,atp2a1,plaa,rhbg,auts2a,dmxl2,slc30a4,slc39a10,pde6c,dctn2,acox3,sae1,ift172,clpxa,pink1,npc1,slc9a7,atp7b,kmt2a,slc12a7a,slc24a1,ryr3,adora2aa,enpp1,hemgn,wfs1a,akap10,trpc7a,piezo1,atp13a2,cracd,cyp7b1,slc12a5a,slc9a1b,tert,slc26a6,stim1b,lca5,slc12a1
12_Member	GO Biological Processes	GO:0042592	homeostatic process	-3.39812	-0.785508	43/622	30705,58065,64607,84703,114447,260440,324855,337596,368890,378958,393616,393644,393845,394141,406421,415148,432389,447842,494085,553330,554532,556499,557048,558214,558299,561350,561701,562399,564833,566876,566920,567566,567949,568666,570321,570455,572215,795135,796551,100005108,100005700,100151323,100329975	fgfr1a,notch2,alas2,slc4a1a,cxcr4b,atp2a1,plaa,rhbg,auts2a,dmxl2,slc30a4,slc39a10,pde6c,dctn2,acox3,sae1,ift172,clpxa,pink1,npc1,slc9a7,atp7b,kmt2a,slc12a7a,slc24a1,ryr3,adora2aa,enpp1,hemgn,wfs1a,akap10,trpc7a,piezo1,atp13a2,cracd,cyp7b1,slc12a5a,slc9a1b,tert,slc26a6,stim1b,lca5,slc12a1
12_Member	GO Biological Processes	GO:0019725	cellular homeostasis	-2.6074	-0.403842	21/265	84703,114447,260440,324855,368890,378958,393644,553330,554532,556499,558214,558299,561350,567566,567949,568666,572215,795135,100005108,100005700,100329975	slc4a1a,cxcr4b,atp2a1,plaa,auts2a,dmxl2,slc39a10,npc1,slc9a7,atp7b,slc12a7a,slc24a1,ryr3,trpc7a,piezo1,atp13a2,slc12a5a,slc9a1b,slc26a6,stim1b,slc12a1
12_Member	GO Biological Processes	GO:0055067	monovalent inorganic cation homeostasis	-2.59546	-0.399559	10/87	84703,114447,337596,378958,554532,558214,572215,795135,100005108,100329975	slc4a1a,cxcr4b,rhbg,dmxl2,slc9a7,slc12a7a,slc12a5a,slc9a1b,slc26a6,slc12a1
12_Member	GO Biological Processes	GO:0051453	regulation of intracellular pH	-2.42036	-0.315994	6/38	84703,114447,378958,554532,795135,100005108	slc4a1a,cxcr4b,dmxl2,slc9a7,slc9a1b,slc26a6
12_Member	GO Biological Processes	GO:0050801	ion homeostasis	-2.31108	-0.29503	21/281	84703,114447,260440,337596,378958,393616,393644,554532,556499,558214,558299,561350,562399,566876,567566,568666,572215,795135,100005108,100005700,100329975	slc4a1a,cxcr4b,atp2a1,rhbg,dmxl2,slc30a4,slc39a10,slc9a7,atp7b,slc12a7a,slc24a1,ryr3,enpp1,wfs1a,trpc7a,atp13a2,slc12a5a,slc9a1b,slc26a6,stim1b,slc12a1
12_Member	GO Biological Processes	GO:0098771	inorganic ion homeostasis	-2.25557	-0.276115	20/266	84703,114447,260440,337596,378958,393644,554532,556499,558214,558299,561350,562399,566876,567566,568666,572215,795135,100005108,100005700,100329975	slc4a1a,cxcr4b,atp2a1,rhbg,dmxl2,slc39a10,slc9a7,atp7b,slc12a7a,slc24a1,ryr3,enpp1,wfs1a,trpc7a,atp13a2,slc12a5a,slc9a1b,slc26a6,stim1b,slc12a1
12_Member	GO Biological Processes	GO:0030641	regulation of cellular pH	-2.25265	-0.276115	6/41	84703,114447,378958,554532,795135,100005108	slc4a1a,cxcr4b,dmxl2,slc9a7,slc9a1b,slc26a6
12_Member	GO Biological Processes	GO:0006885	regulation of pH	-2.1498	-0.232653	6/43	84703,114447,378958,554532,795135,100005108	slc4a1a,cxcr4b,dmxl2,slc9a7,slc9a1b,slc26a6
12_Member	GO Biological Processes	GO:0055080	cation homeostasis	-2.11183	-0.216246	19/256	84703,114447,260440,337596,378958,393644,554532,556499,558214,558299,561350,566876,567566,568666,572215,795135,100005108,100005700,100329975	slc4a1a,cxcr4b,atp2a1,rhbg,dmxl2,slc39a10,slc9a7,atp7b,slc12a7a,slc24a1,ryr3,wfs1a,trpc7a,atp13a2,slc12a5a,slc9a1b,slc26a6,stim1b,slc12a1
12_Member	GO Biological Processes	GO:0048878	chemical homeostasis	-2.10335	-0.212713	25/369	58065,84703,114447,260440,337596,378958,393616,393644,406421,553330,554532,556499,558214,558299,561350,562399,566876,567566,568666,570455,572215,795135,100005108,100005700,100329975	notch2,slc4a1a,cxcr4b,atp2a1,rhbg,dmxl2,slc30a4,slc39a10,acox3,npc1,slc9a7,atp7b,slc12a7a,slc24a1,ryr3,enpp1,wfs1a,trpc7a,atp13a2,cyp7b1,slc12a5a,slc9a1b,slc26a6,stim1b,slc12a1
13_Summary	GO Biological Processes	GO:0035051	cardiocyte differentiation	-3.38537	-0.785508	10/69	30181,30189,386787,386966,402848,492332,494453,570795,573301,724004,30148,30156,266640,321064,447832,561970,100149390,30705,556489,563843,118437,541423,559054,561350,692352,571688,562517,100329779,30112,252846,322909,325677,393152,404604,492614,553310,556606,557155,558232,560592,570779,571331,571487,678618,751645,791144,793623,100330741,403050,555484,557991,560956,562343,100034367,406525	ptch2,ptch1,itga5,erbb2,asb2b,opa1,tln1,fhod3b,nexn,nrap,desma,tenm4,unc45b,klhl41b,capn3a,adgrg6,lmod3,fgfr1a,mybpc3,synpo2la,gpc4,smyd2a,hmgcra,ryr3,nphs1,dock5,anln,rock1,svila,myo7aa,cald1a,twf1a,washc5,clasp2,ckap5,elmo3,myo1ha,tubgcp4,ppp1r9ba,myo15aa,p3h4,pstpip1a,myo1g,avil,rnd2,loxl2b,sh3kbp1,ccdc88b,pard3ab,stard13a,thsd7aa,myo9b,specc1,utrn,dnm2b
13_Member	GO Biological Processes	GO:0035051	cardiocyte differentiation	-3.38537	-0.785508	10/69	30181,30189,386787,386966,402848,492332,494453,570795,573301,724004	ptch2,ptch1,itga5,erbb2,asb2b,opa1,tln1,fhod3b,nexn,nrap
13_Member	GO Biological Processes	GO:0010927	cellular component assembly involved in morphogenesis	-3.17484	-0.702432	12/100	30148,30156,266640,321064,386966,402848,447832,494453,561970,570795,724004,100149390	desma,tenm4,unc45b,klhl41b,erbb2,asb2b,capn3a,tln1,adgrg6,fhod3b,nrap,lmod3
13_Member	GO Biological Processes	GO:0055013	cardiac muscle cell development	-3.08449	-0.656276	7/39	386966,402848,492332,494453,570795,573301,724004	erbb2,asb2b,opa1,tln1,fhod3b,nexn,nrap
13_Member	GO Biological Processes	GO:0055006	cardiac cell development	-2.88576	-0.534962	7/42	386966,402848,492332,494453,570795,573301,724004	erbb2,asb2b,opa1,tln1,fhod3b,nexn,nrap
13_Member	GO Biological Processes	GO:0048738	cardiac muscle tissue development	-2.68261	-0.426945	11/99	30705,266640,386966,402848,492332,494453,556489,563843,570795,573301,724004	fgfr1a,unc45b,erbb2,asb2b,opa1,tln1,mybpc3,synpo2la,fhod3b,nexn,nrap
13_Member	GO Biological Processes	GO:0055002	striated muscle cell development	-2.61324	-0.403842	11/101	30148,118437,266640,321064,386966,402848,447832,494453,570795,724004,100149390	desma,gpc4,unc45b,klhl41b,erbb2,asb2b,capn3a,tln1,fhod3b,nrap,lmod3
13_Member	GO Biological Processes	GO:0014706	striated muscle tissue development	-2.57932	-0.397644	11/102	30705,266640,386966,402848,492332,494453,556489,563843,570795,573301,724004	fgfr1a,unc45b,erbb2,asb2b,opa1,tln1,mybpc3,synpo2la,fhod3b,nexn,nrap
13_Member	GO Biological Processes	GO:0060537	muscle tissue development	-2.52244	-0.367933	18/217	30148,30705,266640,321064,386966,402848,492332,494453,541423,556489,559054,561350,563843,570795,573301,692352,724004,100149390	desma,fgfr1a,unc45b,klhl41b,erbb2,asb2b,opa1,tln1,smyd2a,mybpc3,hmgcra,ryr3,synpo2la,fhod3b,nexn,nphs1,nrap,lmod3
13_Member	GO Biological Processes	GO:0030239	myofibril assembly	-2.41721	-0.315994	10/92	30148,266640,321064,386966,402848,447832,494453,570795,724004,100149390	desma,unc45b,klhl41b,erbb2,asb2b,capn3a,tln1,fhod3b,nrap,lmod3
13_Member	GO Biological Processes	GO:0055003	cardiac myofibril assembly	-2.39233	-0.315994	4/17	386966,402848,570795,724004	erbb2,asb2b,fhod3b,nrap
13_Member	GO Biological Processes	GO:0055007	cardiac muscle cell differentiation	-2.38851	-0.315994	7/51	386966,402848,492332,494453,570795,573301,724004	erbb2,asb2b,opa1,tln1,fhod3b,nexn,nrap
13_Member	GO Biological Processes	GO:0051146	striated muscle cell differentiation	-2.30055	-0.293472	16/193	30148,118437,266640,321064,386966,402848,447832,492332,494453,561350,570795,571688,573301,692352,724004,100149390	desma,gpc4,unc45b,klhl41b,erbb2,asb2b,capn3a,opa1,tln1,ryr3,fhod3b,dock5,nexn,nphs1,nrap,lmod3
13_Member	GO Biological Processes	GO:0031032	actomyosin structure organization	-2.28914	-0.28954	12/127	30148,266640,321064,386966,402848,447832,494453,562517,570795,724004,100149390,100329779	desma,unc45b,klhl41b,erbb2,asb2b,capn3a,tln1,anln,fhod3b,nrap,lmod3,rock1
13_Member	GO Biological Processes	GO:0097435	supramolecular fiber organization	-2.18301	-0.242386	30/460	30112,30148,252846,266640,321064,322909,325677,386966,393152,402848,404604,447832,492614,494453,553310,556606,557155,558232,560592,570779,570795,571331,571487,678618,724004,751645,791144,793623,100149390,100330741	svila,desma,myo7aa,unc45b,klhl41b,cald1a,twf1a,erbb2,washc5,asb2b,clasp2,capn3a,ckap5,tln1,elmo3,myo1ha,tubgcp4,ppp1r9ba,myo15aa,p3h4,fhod3b,pstpip1a,myo1g,avil,nrap,rnd2,loxl2b,sh3kbp1,lmod3,ccdc88b
13_Member	GO Biological Processes	GO:0030029	actin filament-based process	-2.17473	-0.23754	32/500	30112,30148,252846,266640,321064,322909,325677,386966,393152,402848,403050,447832,494453,553310,555484,556606,557991,558232,560592,560956,562343,562517,570795,571331,571487,678618,724004,751645,793623,100034367,100149390,100329779	svila,desma,myo7aa,unc45b,klhl41b,cald1a,twf1a,erbb2,washc5,asb2b,pard3ab,capn3a,tln1,elmo3,stard13a,myo1ha,thsd7aa,ppp1r9ba,myo15aa,myo9b,specc1,anln,fhod3b,pstpip1a,myo1g,avil,nrap,rnd2,sh3kbp1,utrn,lmod3,rock1
13_Member	GO Biological Processes	GO:0030036	actin cytoskeleton organization	-2.11596	-0.216246	31/485	30112,30148,252846,266640,321064,322909,325677,386966,393152,402848,403050,447832,494453,553310,555484,556606,557991,558232,560592,562343,562517,570795,571331,571487,678618,724004,751645,793623,100034367,100149390,100329779	svila,desma,myo7aa,unc45b,klhl41b,cald1a,twf1a,erbb2,washc5,asb2b,pard3ab,capn3a,tln1,elmo3,stard13a,myo1ha,thsd7aa,ppp1r9ba,myo15aa,specc1,anln,fhod3b,pstpip1a,myo1g,avil,nrap,rnd2,sh3kbp1,utrn,lmod3,rock1
13_Member	GO Biological Processes	GO:0055001	muscle cell development	-2.1146	-0.216246	16/202	30148,118437,266640,321064,386966,402848,406525,447832,492332,494453,561350,570795,573301,692352,724004,100149390	desma,gpc4,unc45b,klhl41b,erbb2,asb2b,dnm2b,capn3a,opa1,tln1,ryr3,fhod3b,nexn,nphs1,nrap,lmod3
14_Summary	Reactome Gene Sets	R-DRE-9012999	RHO GTPase cycle	-3.22846	-0.706273	22/253	30236,324023,326887,336613,394067,492327,555604,559297,561345,562052,562517,563030,567621,567965,568838,569434,570879,751645,799686,100329779,100330147,100333062,404604,492614,492815,497376,558570,562350,100005148	gja1b,dspa,gopc,cyfip1,ykt6,mospd2,nox1,ankle2,flot1a,kif14,anln,iqgap2,tiam1a,dlc1,slka,arhgap32b,golga3,rnd2,dock11,rock1,frs3,wdr81,clasp2,ckap5,cdca8,kntc1,cenpi,nup107,ar
14_Member	Reactome Gene Sets	R-DRE-9012999	RHO GTPase cycle	-3.22846	-0.706273	22/253	30236,324023,326887,336613,394067,492327,555604,559297,561345,562052,562517,563030,567621,567965,568838,569434,570879,751645,799686,100329779,100330147,100333062	gja1b,dspa,gopc,cyfip1,ykt6,mospd2,nox1,ankle2,flot1a,kif14,anln,iqgap2,tiam1a,dlc1,slka,arhgap32b,golga3,rnd2,dock11,rock1,frs3,wdr81
14_Member	Reactome Gene Sets	R-DRE-194315	Signaling by Rho GTPases	-2.79329	-0.497923	29/399	30236,324023,326887,336613,394067,404604,492327,492614,492815,497376,555604,558570,559297,561345,562052,562350,562517,563030,567621,567965,568838,569434,570879,751645,799686,100005148,100329779,100330147,100333062	gja1b,dspa,gopc,cyfip1,ykt6,clasp2,mospd2,ckap5,cdca8,kntc1,nox1,cenpi,ankle2,flot1a,kif14,nup107,anln,iqgap2,tiam1a,dlc1,slka,arhgap32b,golga3,rnd2,dock11,ar,rock1,frs3,wdr81
14_Member	Reactome Gene Sets	R-DRE-9716542	Signaling by Rho GTPases, Miro GTPases and RHOBTB3	-2.64967	-0.412844	29/408	30236,324023,326887,336613,394067,404604,492327,492614,492815,497376,555604,558570,559297,561345,562052,562350,562517,563030,567621,567965,568838,569434,570879,751645,799686,100005148,100329779,100330147,100333062	gja1b,dspa,gopc,cyfip1,ykt6,clasp2,mospd2,ckap5,cdca8,kntc1,nox1,cenpi,ankle2,flot1a,kif14,nup107,anln,iqgap2,tiam1a,dlc1,slka,arhgap32b,golga3,rnd2,dock11,ar,rock1,frs3,wdr81
14_Member	Reactome Gene Sets	R-DRE-9013106	RHOC GTPase cycle	-2.36254	-0.305365	6/39	561345,562517,567965,568838,569434,100329779	flot1a,anln,dlc1,slka,arhgap32b,rock1
15_Summary	Reactome Gene Sets	R-DRE-166665	Terminal pathway of complement	-3.21579	-0.706273	3/5	445102,554141,793127,641478	c8a,c9,c8b,mmd
15_Member	Reactome Gene Sets	R-DRE-166665	Terminal pathway of complement	-3.21579	-0.706273	3/5	445102,554141,793127	c8a,c9,c8b
15_Member	GO Biological Processes	GO:0019835	cytolysis	-2.39233	-0.315994	4/17	445102,554141,641478,793127	c8a,c9,mmd,c8b
16_Summary	GO Biological Processes	GO:0051128	regulation of cellular component organization	-3.17835	-0.702432	50/774	30112,30155,30156,30192,114447,118437,286830,324910,325677,334526,335110,336613,378872,378958,393152,393332,394174,403050,404604,406525,448949,449761,494085,497376,541423,555361,555511,556743,558848,561345,562190,562946,563030,565434,565649,566287,567064,567621,568666,570321,570795,678618,751645,794975,798252,799686,100002928,100149390,100151220,100329779	svila,tenm3,tenm4,ntn1b,cxcr4b,gpc4,lamb1a,sema7a,twf1a,musk,dync1h1,cyfip1,fam49a,dmxl2,washc5,eps8l3b,pik3cd,pard3ab,clasp2,dnm2b,cnot1,elapor1,pink1,kntc1,smyd2a,vill,add1,sema6e,ulk1b,flot1a,macf1a,col12a1b,iqgap2,usp8,fyco1a,phldb1a,sema3b,tiam1a,atp13a2,cracd,fhod3b,avil,rnd2,atrn,eps8l2,dock11,iqgap1,lmod3,map1aa,rock1
16_Member	GO Biological Processes	GO:0051128	regulation of cellular component organization	-3.17835	-0.702432	50/774	30112,30155,30156,30192,114447,118437,286830,324910,325677,334526,335110,336613,378872,378958,393152,393332,394174,403050,404604,406525,448949,449761,494085,497376,541423,555361,555511,556743,558848,561345,562190,562946,563030,565434,565649,566287,567064,567621,568666,570321,570795,678618,751645,794975,798252,799686,100002928,100149390,100151220,100329779	svila,tenm3,tenm4,ntn1b,cxcr4b,gpc4,lamb1a,sema7a,twf1a,musk,dync1h1,cyfip1,fam49a,dmxl2,washc5,eps8l3b,pik3cd,pard3ab,clasp2,dnm2b,cnot1,elapor1,pink1,kntc1,smyd2a,vill,add1,sema6e,ulk1b,flot1a,macf1a,col12a1b,iqgap2,usp8,fyco1a,phldb1a,sema3b,tiam1a,atp13a2,cracd,fhod3b,avil,rnd2,atrn,eps8l2,dock11,iqgap1,lmod3,map1aa,rock1
16_Member	GO Biological Processes	GO:0030834	regulation of actin filament depolymerization	-2.64849	-0.412844	7/46	30112,325677,555361,555511,570321,678618,100149390	svila,twf1a,vill,add1,cracd,avil,lmod3
16_Member	GO Biological Processes	GO:0032956	regulation of actin cytoskeleton organization	-2.63183	-0.403842	18/212	30112,325677,336613,378872,393152,406525,541423,555361,555511,563030,570321,570795,678618,751645,794975,100002928,100149390,100329779	svila,twf1a,cyfip1,fam49a,washc5,dnm2b,smyd2a,vill,add1,iqgap2,cracd,fhod3b,avil,rnd2,atrn,iqgap1,lmod3,rock1
16_Member	GO Biological Processes	GO:1901879	regulation of protein depolymerization	-2.57792	-0.397644	8/60	30112,325677,555361,555511,570321,678618,100149390,100151220	svila,twf1a,vill,add1,cracd,avil,lmod3,map1aa
16_Member	GO Biological Processes	GO:0032970	regulation of actin filament-based process	-2.56565	-0.397644	18/215	30112,325677,336613,378872,393152,406525,541423,555361,555511,563030,570321,570795,678618,751645,794975,100002928,100149390,100329779	svila,twf1a,cyfip1,fam49a,washc5,dnm2b,smyd2a,vill,add1,iqgap2,cracd,fhod3b,avil,rnd2,atrn,iqgap1,lmod3,rock1
16_Member	GO Biological Processes	GO:0043244	regulation of protein-containing complex disassembly	-2.39879	-0.315994	9/78	30112,325677,555361,555511,565649,570321,678618,100149390,100151220	svila,twf1a,vill,add1,fyco1a,cracd,avil,lmod3,map1aa
16_Member	GO Biological Processes	GO:0051493	regulation of cytoskeleton organization	-2.33246	-0.29503	22/298	30112,325677,335110,336613,378872,393152,404604,406525,541423,555361,555511,563030,566287,570321,570795,678618,751645,794975,100002928,100149390,100151220,100329779	svila,twf1a,dync1h1,cyfip1,fam49a,washc5,clasp2,dnm2b,smyd2a,vill,add1,iqgap2,phldb1a,cracd,fhod3b,avil,rnd2,atrn,iqgap1,lmod3,map1aa,rock1
16_Member	GO Biological Processes	GO:0051693	actin filament capping	-2.30667	-0.29503	6/40	30112,325677,555361,555511,678618,100149390	svila,twf1a,vill,add1,avil,lmod3
16_Member	GO Biological Processes	GO:0030835	negative regulation of actin filament depolymerization	-2.1498	-0.232653	6/43	30112,325677,555361,555511,678618,100149390	svila,twf1a,vill,add1,avil,lmod3
16_Member	GO Biological Processes	GO:0033043	regulation of organelle organization	-2.14458	-0.230691	30/463	30112,286830,325677,335110,336613,378872,393152,404604,406525,448949,449761,494085,497376,541423,555361,555511,563030,565434,565649,566287,568666,570321,570795,678618,751645,794975,100002928,100149390,100151220,100329779	svila,lamb1a,twf1a,dync1h1,cyfip1,fam49a,washc5,clasp2,dnm2b,cnot1,elapor1,pink1,kntc1,smyd2a,vill,add1,iqgap2,usp8,fyco1a,phldb1a,atp13a2,cracd,fhod3b,avil,rnd2,atrn,iqgap1,lmod3,map1aa,rock1
17_Summary	KEGG Pathway	dre02010	ABC transporters	-3.16365	-0.702432	8/49	393561,548340,558335,564067,797269,100002010,100151075,100333043	abcc2,abcb8,abca12,abcb6a,abcb11a,abcc1,abca5,tap1
17_Member	KEGG Pathway	dre02010	ABC transporters	-3.16365	-0.702432	8/49	393561,548340,558335,564067,797269,100002010,100151075,100333043	abcc2,abcb8,abca12,abcb6a,abcb11a,abcc1,abca5,tap1
18_Summary	GO Biological Processes	GO:0044242	cellular lipid catabolic process	-2.96784	-0.580051	13/120	334101,373867,393639,393997,406421,492483,558422,559850,561747,564613,568061,678554,799099,406470,566479	eci1,plcg1,ilvbl,lipca,acox3,gpcpd1,lpin2,neu1,plcg2,abhd16a,napepld,bco2b,lpin1a,pla2g7,plch1
18_Member	GO Biological Processes	GO:0044242	cellular lipid catabolic process	-2.96784	-0.580051	13/120	334101,373867,393639,393997,406421,492483,558422,559850,561747,564613,568061,678554,799099	eci1,plcg1,ilvbl,lipca,acox3,gpcpd1,lpin2,neu1,plcg2,abhd16a,napepld,bco2b,lpin1a
18_Member	GO Biological Processes	GO:0016042	lipid catabolic process	-2.36853	-0.305365	15/173	334101,373867,393639,393997,406421,406470,492483,558422,559850,561747,564613,566479,568061,678554,799099	eci1,plcg1,ilvbl,lipca,acox3,pla2g7,gpcpd1,lpin2,neu1,plcg2,abhd16a,plch1,napepld,bco2b,lpin1a
18_Member	GO Biological Processes	GO:0009395	phospholipid catabolic process	-2.19417	-0.250079	5/30	373867,492483,561747,564613,568061	plcg1,gpcpd1,plcg2,abhd16a,napepld
19_Summary	Reactome Gene Sets	R-DRE-1483213	Synthesis of PE	-2.92795	-0.549708	3/6	393421,565971,799099	etnppl,etnk1,lpin1a
19_Member	Reactome Gene Sets	R-DRE-1483213	Synthesis of PE	-2.92795	-0.549708	3/6	393421,565971,799099	etnppl,etnk1,lpin1a
20_Summary	GO Biological Processes	GO:0060249	anatomical structure homeostasis	-2.79073	-0.497923	11/96	30705,368890,393845,394141,432389,561701,567949,568666,570321,796551,100151323	fgfr1a,auts2a,pde6c,dctn2,ift172,adora2aa,piezo1,atp13a2,cracd,tert,lca5
20_Member	GO Biological Processes	GO:0060249	anatomical structure homeostasis	-2.79073	-0.497923	11/96	30705,368890,393845,394141,432389,561701,567949,568666,570321,796551,100151323	fgfr1a,auts2a,pde6c,dctn2,ift172,adora2aa,piezo1,atp13a2,cracd,tert,lca5
20_Member	GO Biological Processes	GO:0001894	tissue homeostasis	-2.16281	-0.23576	8/70	393845,394141,432389,561701,567949,570321,796551,100151323	pde6c,dctn2,ift172,adora2aa,piezo1,cracd,tert,lca5
